# Supplementary material for: Ammonium (E)-3-(4-hy­droxy-3-meth­oxy­phen­yl)prop-2-enoate monohydrate
Source: Acta Crystallogr Sect E Struct Rep Online. 2010 Oct 30;66(Pt 11):o2953. doi: 10.1107/S1600536810042777 (PMC3009321; doi:10.1107/S1600536810042777)
Supplement: Supplementary file 1 [file e-66-o2953-sup1.cif]

##############################################################################
###                                                                        ###
###        Electronic paper (Acta Crystallographica Section E)             ###
###                                                                        ###
##############################################################################
#                                                                            #
# This CIF contains the data in a paper accepted for publication in Acta     #
# Crystallographica Section E. It conforms to the requirements of Notes      #
# for Authors for Section E, and has been peer reviewed under the auspices   #
# of the IUCr Commission on Journals.                                        #
#                                                                            #
# Full details of the Crystallographic Information File format               #
# are given in the paper "The Crystallographic Information File (CIF):       #
# a New Standard Archive File for Crystallography" by S. R. Hall, F. H.      #
# Allen and I. D. Brown [Acta Cryst. (1991), A47, 655-685].                  #
#                                                                            #
# The current version of the core CIF dictionary is obtainable from          #
# ftp://ftp.iucr.org/pub/cif_core.dic. The current version number is 2.4.    #
#                                                                            #
# Software is freely available for graphical display of the structure(s) in  #
# this CIF.  For information consult the CIF home page http://www.iucr.org/  #
# cif/home.html                                                              #
#                                                                            #
# This file may be used for bona fide research purposes within the           #
# scientific community so long as proper attribution is given to the journal # 
# article from which it was obtained.                                        #
#                                                                            #
##############################################################################
                                             
data_I
_audit_creation_method     SHELXL-97
_chemical_name_systematic
;
Ammonium (<i>E</i>)-3-(4-hydroxy-3-methoxyphenyl)prop-2-enoate monohydrate
;
_chemical_name_common
;
ammonium ferulate monohydrate
;
_chemical_formula_moiety     'H4 N +, C10 H9 O4 -, H2 O'
_chemical_formula_sum     'C10 H15 N O5'
_chemical_formula_iupac     'N1 H4 +, C10 H9 O4 -, H2 O'
_chemical_formula_weight     229.23
_chemical_melting_point     ?
_symmetry_cell_setting     monoclinic
_symmetry_space_group_name_H-M     'P 21/n'
_symmetry_space_group_name_Hall     '-P 2yn'
loop_
    _symmetry_equiv_pos_as_xyz
    'x, y, z'
    '-x+1/2, y+1/2, -z+1/2'
    '-x, -y, -z'
    'x-1/2, -y-1/2, z-1/2'
_cell_length_a     8.6613(19)
_cell_length_b     8.3282(18)
_cell_length_c     16.457(4)
_cell_angle_alpha     90.00
_cell_angle_beta     100.525(3)
_cell_angle_gamma     90.00
_cell_volume     1167.1(5)
_cell_formula_units_Z     4
_cell_measurement_reflns_used     1012
_cell_measurement_theta_min     2.49
_cell_measurement_theta_max     21.02
_cell_measurement_temperature     296(2)
_exptl_crystal_description     block
_exptl_crystal_colour     Colourless
_exptl_crystal_size_max     0.30
_exptl_crystal_size_mid     0.27
_exptl_crystal_size_min     0.26
_exptl_crystal_density_diffrn     1.305
_exptl_crystal_density_meas     ?
_exptl_crystal_density_method     'not measured'
_exptl_crystal_F_000     488
_exptl_absorpt_coefficient_mu     0.105
_exptl_absorpt_correction_type     none
_exptl_absorpt_process_details     ?
_exptl_absorpt_correction_T_min     ?
_exptl_absorpt_correction_T_max     ?
_exptl_special_details
;
;
_diffrn_ambient_temperature     296(2)
_diffrn_radiation_type     MoK\a
_diffrn_radiation_wavelength     0.71073
_diffrn_radiation_source     'fine-focus sealed tube'
_diffrn_radiation_monochromator     graphite
_diffrn_measurement_device_type     'Bruker APEXII'
_diffrn_measurement_method     '\f and \w scan'
_diffrn_detector_area_resol_mean     ?
_diffrn_reflns_number     5831
_diffrn_reflns_av_R_equivalents     0.0395
_diffrn_reflns_av_sigmaI/netI     0.0461
_diffrn_reflns_theta_min     2.49
_diffrn_reflns_theta_max     25.20
_diffrn_reflns_theta_full     25.20
_diffrn_measured_fraction_theta_max     0.997
_diffrn_measured_fraction_theta_full     0.997
_diffrn_reflns_limit_h_min     -9
_diffrn_reflns_limit_h_max     10
_diffrn_reflns_limit_k_min     -9
_diffrn_reflns_limit_k_max     9
_diffrn_reflns_limit_l_min     -19
_diffrn_reflns_limit_l_max     19
_diffrn_standards_number     0
_diffrn_standards_interval_count     0
_diffrn_standards_interval_time     0
_diffrn_standards_decay_%     0
_refine_special_details
;
Refinement of <i>F</i>^2^ against ALL reflections. The weighted <i>R</i>-factor
<i>wR</i> and goodness of fit <i>S</i> are based on <i>F</i>^2^, conventional
<i>R</i>-factors <i>R</i> are based on <i>F</i>, with <i>F</i> set to zero for
negative <i>F</i>^2^. The threshold expression of <i>F</i>^2^ >
\s(<i>F</i>^2^) is used only for calculating <i>R</i>-factors(gt) <i>etc</i>.
and is not relevant to the choice of reflections for refinement.
<i>R</i>-factors based on <i>F</i>^2^ are statistically about twice as large
as those based on <i>F</i>, and <i>R</i>- factors based on ALL data will be
even larger.
;
_reflns_number_total     2090
_reflns_number_gt     1348
_reflns_threshold_expression     I>2sigma(I)
_refine_ls_structure_factor_coef     Fsqd
_refine_ls_matrix_type     full
_refine_ls_R_factor_all     0.0769
_refine_ls_R_factor_gt     0.0430
_refine_ls_wR_factor_gt     0.0940
_refine_ls_wR_factor_ref     0.1108
_refine_ls_goodness_of_fit_ref     1.010
_refine_ls_restrained_S_all     1.015
_refine_ls_number_reflns     2090
_refine_ls_number_parameters     166
_refine_ls_number_restraints     7
_refine_ls_hydrogen_treatment     mixed
_refine_ls_weighting_scheme     calc
_refine_ls_weighting_details
         'calc w=1/[\s^2^(Fo^2^)+(0.0482P)^2^+0.1060P] where P=(Fo^2^+2Fc^2^)/3'
_atom_sites_solution_hydrogens     geom
_atom_sites_solution_primary     direct
_atom_sites_solution_secondary     difmap
_refine_ls_shift/su_max     0.000
_refine_ls_shift/su_mean     0.000
_refine_diff_density_max     0.178
_refine_diff_density_min     -0.181
_refine_ls_extinction_method     'SHELXL97 (Sheldrick, 2008)'
_refine_ls_extinction_coef     0.011(2)
_refine_ls_extinction_expression
                                  'Fc^*^=kFc[1+0.001xFc^2^\l^3^/sin(2\q)]^-1/4^'
loop_
    _atom_type_symbol
    _atom_type_description
    _atom_type_scat_dispersion_real
    _atom_type_scat_dispersion_imag
    _atom_type_scat_source
    'C' 'C' 0.0033 0.0016
                         'International Tables Vol C Tables 4.2.6.8 and 6.1.1.4'
    'H' 'H' 0.0000 0.0000
                         'International Tables Vol C Tables 4.2.6.8 and 6.1.1.4'
    'N' 'N' 0.0061 0.0033
                         'International Tables Vol C Tables 4.2.6.8 and 6.1.1.4'
    'O' 'O' 0.0106 0.0060
                         'International Tables Vol C Tables 4.2.6.8 and 6.1.1.4'
_computing_data_collection     'APEX2 (Bruker, 2004)'
_computing_cell_refinement     'SAINT (Bruker, 2004)'
_computing_data_reduction     'SAINT (Bruker, 2004)'
_computing_structure_solution     'SHELXS97 (Sheldrick, 2008)'
_computing_structure_refinement     'SHELXL97 (Sheldrick, 2008)'
_computing_molecular_graphics     'SHELXTL (Sheldrick, 2008)'
_computing_publication_material     'SHELXL97 (Sheldrick, 2008)'
loop_
    _atom_site_type_symbol
    _atom_site_label
    _atom_site_fract_x
    _atom_site_fract_y
    _atom_site_fract_z
    _atom_site_U_iso_or_equiv
    _atom_site_adp_type
    _atom_site_calc_flag
    _atom_site_refinement_flags
    _atom_site_occupancy
    _atom_site_disorder_assembly
    _atom_site_disorder_group
    C C1 0.9208(2) -0.0647(2) 0.33845(13) 0.0374(5) Uani d . 1 . .
    C C2 0.9382(2) 0.0503(2) 0.27793(12) 0.0361(5) Uani d . 1 . .
    C C3 0.8765(2) 0.2015(2) 0.28226(13) 0.0413(5) Uani d . 1 . .
    H H3 0.8884 0.2782 0.2428 0.050 Uiso calc R 1 . .
    C C4 0.7969(2) 0.2398(3) 0.34519(14) 0.0432(6) Uani d . 1 . .
    H H4 0.7547 0.3421 0.3470 0.052 Uiso calc R 1 . .
    C C5 0.7786(2) 0.1292(2) 0.40548(13) 0.0387(5) Uani d . 1 . .
    C C6 0.8419(2) -0.0247(2) 0.40114(13) 0.0402(5) Uani d . 1 . .
    H H6 0.8306 -0.1007 0.4410 0.048 Uiso calc R 1 . .
    C C7 0.9605(3) -0.3375(3) 0.38312(16) 0.0617(7) Uani d . 1 . .
    H H7A 1.0047 -0.3081 0.4389 0.093 Uiso calc R 1 . .
    H H7B 1.0094 -0.4342 0.3687 0.093 Uiso calc R 1 . .
    H H7C 0.8496 -0.3550 0.3785 0.093 Uiso calc R 1 . .
    C C8 0.6979(2) 0.1798(3) 0.47158(13) 0.0438(6) Uani d . 1 . .
    H H8 0.6529 0.2815 0.4650 0.053 Uiso calc R 1 . .
    C C9 0.6790(2) 0.1034(3) 0.53912(13) 0.0438(6) Uani d . 1 . .
    H H9 0.7113 -0.0031 0.5454 0.053 Uiso calc R 1 . .
    C C10 0.6093(3) 0.1780(3) 0.60560(14) 0.0413(5) Uani d . 1 . .
    O O1 0.98669(18) -0.21136(16) 0.32848(9) 0.0492(4) Uani d . 1 . .
    O O2 1.01519(18) 0.00231(17) 0.21705(9) 0.0479(4) Uani d . 1 . .
    H H2 1.0125 0.0744 0.1829 0.072 Uiso calc R 1 . .
    O O3 0.5464(2) 0.31626(18) 0.59297(9) 0.0557(5) Uani d . 1 . .
    O O4 0.61918(18) 0.10581(17) 0.67298(9) 0.0503(4) Uani d . 1 . .
    N N1 0.6808(3) 0.7821(2) 0.69610(14) 0.0506(5) Uani d D 1 . .
    H H10 0.674(3) 0.894(2) 0.6905(15) 0.076 Uiso d D 1 . .
    H H11 0.595(2) 0.740(3) 0.7154(16) 0.076 Uiso d D 1 . .
    H H12 0.685(3) 0.733(3) 0.6460(12) 0.076 Uiso d D 1 . .
    H H13 0.764(2) 0.748(3) 0.7335(14) 0.076 Uiso d D 1 . .
    O O1W 0.3143(2) 0.3867(2) 0.45407(11) 0.0698(6) Uani d D 1 . .
    H H1W 0.381(3) 0.358(3) 0.4970(14) 0.105 Uiso d D 1 . .
    H H2W 0.340(3) 0.481(2) 0.4400(18) 0.105 Uiso d D 1 . .
loop_
    _atom_site_aniso_label
    _atom_site_aniso_U_11
    _atom_site_aniso_U_22
    _atom_site_aniso_U_33
    _atom_site_aniso_U_12
    _atom_site_aniso_U_13
    _atom_site_aniso_U_23
    C1 0.0408(12) 0.0330(12) 0.0394(13) -0.0007(9) 0.0098(10) -0.0022(9)
    C2 0.0411(12) 0.0403(12) 0.0302(12) -0.0040(10) 0.0150(10) -0.0019(9)
    C3 0.0522(14) 0.0365(12) 0.0379(13) 0.0032(10) 0.0157(11) 0.0069(10)
    C4 0.0514(14) 0.0374(12) 0.0436(14) 0.0050(10) 0.0160(11) 0.0022(10)
    C5 0.0458(13) 0.0380(12) 0.0351(12) 0.0004(10) 0.0146(10) -0.0029(10)
    C6 0.0506(13) 0.0395(12) 0.0325(12) -0.0025(10) 0.0128(10) 0.0036(10)
    C7 0.0783(19) 0.0395(14) 0.0704(19) 0.0025(12) 0.0220(15) 0.0129(12)
    C8 0.0524(14) 0.0392(12) 0.0431(14) 0.0014(10) 0.0171(11) -0.0034(10)
    C9 0.0572(14) 0.0362(12) 0.0414(14) 0.0010(11) 0.0182(11) -0.0016(10)
    C10 0.0491(14) 0.0399(13) 0.0374(13) -0.0037(11) 0.0143(11) -0.0042(11)
    O1 0.0673(10) 0.0356(9) 0.0503(10) 0.0052(7) 0.0253(8) 0.0039(7)
    O2 0.0635(10) 0.0432(9) 0.0443(10) 0.0073(8) 0.0290(8) 0.0043(7)
    O3 0.0868(13) 0.0443(10) 0.0416(10) 0.0147(8) 0.0259(9) 0.0026(7)
    O4 0.0731(11) 0.0449(9) 0.0375(9) 0.0043(8) 0.0223(8) 0.0025(7)
    N1 0.0660(15) 0.0430(12) 0.0436(13) -0.0077(11) 0.0120(11) 0.0037(10)
    O1W 0.0854(14) 0.0635(12) 0.0582(13) 0.0016(11) 0.0068(10) -0.0008(10)
_geom_special_details
;
All e.s.d.'s (except the e.s.d. in the dihedral angle between two l.s. planes)
are estimated using the full covariance matrix. The cell e.s.d.'s are taken
into account individually in the estimation of e.s.d.'s in distances, angles
and torsion angles; correlations between e.s.d.'s in cell parameters are only
used when they are defined by crystal symmetry. An approximate (isotropic)
treatment of cell e.s.d.'s is used for estimating e.s.d.'s involving l.s.
planes.
;
loop_
    _geom_bond_atom_site_label_1
    _geom_bond_atom_site_label_2
    _geom_bond_site_symmetry_2
    _geom_bond_distance
    _geom_bond_publ_flag
    C1 O1 . 1.371(2) ?
    C1 C6 . 1.378(3) ?
    C1 C2 . 1.409(3) ?
    C2 O2 . 1.361(2) ?
    C2 C3 . 1.375(3) ?
    C3 C4 . 1.383(3) ?
    C3 H3 . 0.9300 ?
    C4 C5 . 1.384(3) ?
    C4 H4 . 0.9300 ?
    C5 C6 . 1.401(3) ?
    C5 C8 . 1.458(3) ?
    C6 H6 . 0.9300 ?
    C7 O1 . 1.428(2) ?
    C7 H7A . 0.9600 ?
    C7 H7B . 0.9600 ?
    C7 H7C . 0.9600 ?
    C8 C9 . 1.317(3) ?
    C8 H8 . 0.9300 ?
    C9 C10 . 1.480(3) ?
    C9 H9 . 0.9300 ?
    C10 O4 . 1.250(2) ?
    C10 O3 . 1.274(2) ?
    O2 H2 . 0.8200 ?
    N1 H10 . 0.942(17) ?
    N1 H11 . 0.927(17) ?
    N1 H12 . 0.926(17) ?
    N1 H13 . 0.903(17) ?
    O1W H1W . 0.863(16) ?
    O1W H2W . 0.863(16) ?
loop_
    _geom_angle_atom_site_label_1
    _geom_angle_atom_site_label_2
    _geom_angle_atom_site_label_3
    _geom_angle_site_symmetry_1
    _geom_angle_site_symmetry_3
    _geom_angle
    _geom_angle_publ_flag
    O1 C1 C6 . . 125.42(19) ?
    O1 C1 C2 . . 114.84(18) ?
    C6 C1 C2 . . 119.74(19) ?
    O2 C2 C3 . . 123.65(18) ?
    O2 C2 C1 . . 116.80(18) ?
    C3 C2 C1 . . 119.54(18) ?
    C2 C3 C4 . . 120.12(19) ?
    C2 C3 H3 . . 119.9 ?
    C4 C3 H3 . . 119.9 ?
    C3 C4 C5 . . 121.45(19) ?
    C3 C4 H4 . . 119.3 ?
    C5 C4 H4 . . 119.3 ?
    C4 C5 C6 . . 118.34(19) ?
    C4 C5 C8 . . 118.43(19) ?
    C6 C5 C8 . . 123.21(19) ?
    C1 C6 C5 . . 120.79(19) ?
    C1 C6 H6 . . 119.6 ?
    C5 C6 H6 . . 119.6 ?
    O1 C7 H7A . . 109.5 ?
    O1 C7 H7B . . 109.5 ?
    H7A C7 H7B . . 109.5 ?
    O1 C7 H7C . . 109.5 ?
    H7A C7 H7C . . 109.5 ?
    H7B C7 H7C . . 109.5 ?
    C9 C8 C5 . . 129.8(2) ?
    C9 C8 H8 . . 115.1 ?
    C5 C8 H8 . . 115.1 ?
    C8 C9 C10 . . 123.5(2) ?
    C8 C9 H9 . . 118.3 ?
    C10 C9 H9 . . 118.3 ?
    O4 C10 O3 . . 122.48(19) ?
    O4 C10 C9 . . 118.9(2) ?
    O3 C10 C9 . . 118.6(2) ?
    C1 O1 C7 . . 117.54(17) ?
    C2 O2 H2 . . 109.5 ?
    H10 N1 H11 . . 111(2) ?
    H10 N1 H12 . . 111(2) ?
    H11 N1 H12 . . 108(2) ?
    H10 N1 H13 . . 114(2) ?
    H11 N1 H13 . . 104(2) ?
    H12 N1 H13 . . 108(2) ?
    H1W O1W H2W . . 108(2) ?
loop_
    _geom_hbond_atom_site_label_D
    _geom_hbond_atom_site_label_H
    _geom_hbond_atom_site_label_A
    _geom_hbond_site_symmetry_A
    _geom_hbond_distance_DH
    _geom_hbond_distance_HA
    _geom_hbond_distance_DA
    _geom_hbond_angle_DHA
    O1W H2W O3 3_666 0.863(16) 2.071(18) 2.918(2) 167(3)
    O1W H1W O3 . 0.863(16) 1.958(17) 2.817(2) 173(3)
    N1 H13 O4 2_656 0.903(17) 2.057(19) 2.904(3) 156(2)
    N1 H12 O1W 3_666 0.926(17) 1.927(18) 2.850(3) 175(2)
    N1 H11 O1 4_566 0.927(17) 2.25(2) 3.043(3) 144(2)
    N1 H11 O2 4_566 0.927(17) 2.14(2) 2.823(2) 130(2)
    N1 H10 O4 1_565 0.942(17) 1.831(17) 2.761(3) 169(2)
    O2 H2 O3 4_665 0.82 1.81 2.594(2) 160.4
data_global
_journal_date_recd_electronic     2010-10-19
_journal_date_accepted     2010-10-21
_journal_name_full     'Acta Crystallographica, Section E'
_journal_year     2010
_journal_volume     66
_journal_issue     11
_journal_page_first     o2953
_journal_page_last     o2953
_journal_paper_category     QO
_journal_coeditor_code     GK2311
_publ_contact_author_name     'Li-Cai, Zhu'
_publ_contact_author_address
;
School of Chemistry and Environment
South China Normal University
Guangzhou 510631
People's Republic of China
;
_publ_contact_author_email     licaizhu1977@yahoo.com.cn
_publ_contact_author_fax     '86 020 39310187'
_publ_contact_author_phone     '86 020 39310187'
_publ_section_title
;
Ammonium (<i>E</i>)-3-(4-hydroxy-3-methoxyphenyl)prop-2-enoate monohydrate
;
loop_
    _publ_author_name
    _publ_author_footnote
    _publ_author_address
    'Li-Cai Zhu' .
;
School of Chemistry and Environment
South China Normal University
Guangzhou 510631
People's Republic of China
;
