# Supplementary material for: Ammonium (E)-3-(4-hy­droxy-3-meth­oxy­phen­yl)prop-2-enoate monohydrate
Source: Acta Crystallogr Sect E Struct Rep Online. 2010 Oct 30;66(Pt 11):o2953. doi: 10.1107/S1600536810042777 (PMC3009321; doi:10.1107/S1600536810042777)
Supplement: Supplementary file 2 [file e-66-o2953-Isup2.hkl]

# 
# h,k,l, Fc-squared, Fo-squared, sigma(Fo-squared) and status flag 
# 
data_I
_shelx_title ' S in P2(1)/n' 
_shelx_refln_list_code          4 
_shelx_F_calc_maximum      209.42 
_exptl_crystal_F_000       488.00 
_reflns_d_resolution_high  0.8347 
 
loop_ 
 _symmetry_equiv_pos_as_xyz 
 'x, y, z' 
 '-x+1/2, y+1/2, -z+1/2' 
 '-x, -y, -z' 
 'x-1/2, -y-1/2, z-1/2' 
 
_cell_length_a     8.6613 
_cell_length_b     8.3282 
_cell_length_c    16.4571 
_cell_angle_alpha  90.000 
_cell_angle_beta  100.525 
_cell_angle_gamma  90.000 
 
_shelx_F_squared_multiplier     1.000 
 
loop_ 
 _refln_index_h 
 _refln_index_k 
 _refln_index_l 
 _refln_F_squared_calc 
 _refln_F_squared_meas 
 _refln_F_squared_sigma 
 _refln_observed_status 
   2   0   0      171.37      202.38      7.19 o 
   4   0   0        9.82       10.05      1.79 o 
   6   0   0      344.33      340.06     12.11 o 
   8   0   0       41.59       43.08     10.37 o 
  10   0   0       20.70       24.57     10.92 o 
   1   1   0     3999.71     4012.77     37.67 o 
   2   1   0      178.36      200.97      3.61 o 
   3   1   0      595.20      609.32     12.49 o 
   4   1   0     1901.71     1839.96     20.31 o 
   5   1   0      179.16      180.18      6.62 o 
   6   1   0        0.00       -0.48      1.82 o 
   7   1   0       12.17        7.44      2.60 o 
   8   1   0       28.36       27.07      5.15 o 
   9   1   0        6.24        6.12      5.73 o 
  10   1   0        0.00       -0.11      9.01 o 
   0   2   0     2411.45     2209.27     46.30 o 
   1   2   0     6446.54     6408.93     76.35 o 
   2   2   0      380.48      337.78      5.47 o 
   3   2   0       12.20       17.73      1.68 o 
   4   2   0       28.48       33.46      2.31 o 
   5   2   0      140.42      145.83      4.52 o 
   6   2   0        9.99       12.71      2.82 o 
   7   2   0        5.41        5.50      3.44 o 
   8   2   0        2.22        1.42      3.61 o 
   9   2   0        2.81       -1.72      5.29 o 
   1   3   0     1039.25      968.88     13.64 o 
   2   3   0     1275.33     1360.30     41.50 o 
   3   3   0      118.24      114.51      3.65 o 
   4   3   0      135.49      149.01      4.54 o 
   5   3   0        0.85       -2.43      1.62 o 
   6   3   0      115.14      135.32      6.27 o 
   7   3   0        5.29        2.80      3.18 o 
   8   3   0        2.18       -2.79      4.69 o 
   9   3   0       11.86        8.16      5.90 o 
   0   4   0        4.61        0.93      1.85 o 
   1   4   0       46.37       50.70      2.52 o 
   2   4   0      575.27      614.52     11.18 o 
   3   4   0        0.37        0.27      1.84 o 
   4   4   0      208.89      217.72      5.70 o 
   5   4   0       39.60       37.85      3.78 o 
   6   4   0       86.87       86.30      6.67 o 
   7   4   0       72.86       78.87      9.02 o 
   8   4   0        1.65        2.63      7.08 o 
   9   4   0        1.92       -4.12      5.09 o 
   1   5   0     1048.94     1065.46     17.60 o 
   2   5   0      159.68      177.75      6.36 o 
   3   5   0      356.01      359.96      9.19 o 
   4   5   0       10.37       10.10      3.05 o 
   5   5   0        1.94        0.72      2.61 o 
   6   5   0       26.83       33.28      5.72 o 
   7   5   0      159.69      163.25     12.21 o 
   8   5   0        0.09        1.71      5.47 o 
   0   6   0       59.38       65.15      9.75 o 
   1   6   0      427.83      416.74     15.76 o 
   2   6   0      259.01      259.77      8.83 o 
   3   6   0        0.48       -1.53      2.58 o 
   4   6   0       53.99       69.19     13.26 o 
   5   6   0        2.25       -0.14      3.53 o 
   6   6   0        8.67        0.29      4.23 o 
   7   6   0       44.89       51.62     14.82 o 
   8   6   0       18.54       18.39      7.03 o 
   1   7   0       86.88       75.99      7.83 o 
   2   7   0       74.78       87.06      7.02 o 
   3   7   0       83.20       76.68      5.96 o 
   4   7   0       19.42       24.22      4.39 o 
   5   7   0       51.91       62.68      7.23 o 
   6   7   0       75.85       82.37      9.03 o 
   7   7   0        1.70       -1.54      4.55 o 
   0   8   0       12.47        4.93      5.92 o 
   1   8   0       21.04       22.98      5.82 o 
   2   8   0      161.30      130.26     22.10 o 
   3   8   0        0.52       -5.23      3.49 o 
   4   8   0       27.59       33.36      6.07 o 
   5   8   0       45.49       48.65     14.97 o 
   6   8   0       34.55       30.24      8.63 o 
   1   9   0        7.72        6.13      4.80 o 
   2   9   0       11.99       22.74     10.92 o 
   3   9   0       18.18       26.11      7.36 o 
   4   9   0        0.00       -6.33      9.89 o 
  -9   0   1        1.29       -4.86      5.66 o 
  -7   0   1        0.44        3.63      3.28 o 
  -5   0   1      131.85      141.48      5.25 o 
  -3   0   1     2307.29     2068.36     27.41 o 
  -1   0   1      226.70      217.08      6.73 o 
   1   0   1      956.97      933.14     23.87 o 
   3   0   1     1505.79     1358.59     23.20 o 
   5   0   1      345.81      344.46      8.17 o 
   7   0   1        0.69       -1.85      2.96 o 
   9   0   1        6.69       11.77      7.91 o 
 -10   1   1        3.44        1.25      5.55 o 
  -9   1   1       53.05       58.61      9.13 o 
  -8   1   1       37.16       48.55      7.50 o 
  -7   1   1        0.12       -0.07      2.66 o 
  -6   1   1       85.51       93.53      4.01 o 
  -5   1   1      643.18      609.90     10.77 o 
  -4   1   1      257.16      235.84      5.03 o 
  -3   1   1      503.40      513.81      7.38 o 
  -2   1   1      549.32      541.73      7.05 o 
  -1   1   1     1460.98     1276.57     14.71 o 
   0   1   1     1869.08     1820.24     22.48 o 
   1   1   1     1620.34     1670.23     16.58 o 
   2   1   1     6164.71     6190.06     57.79 o 
   3   1   1      441.52      414.45      6.16 o 
   4   1   1      262.07      265.71      5.06 o 
   5   1   1      295.65      298.62      5.88 o 
   6   1   1       28.58       19.38      3.79 o 
   7   1   1       50.11       46.45      4.33 o 
   8   1   1       13.96       17.40      4.99 o 
   9   1   1        5.50        9.02      9.42 o 
  10   1   1       10.06        8.03      9.95 o 
 -10   2   1       33.32       71.58     16.44 o 
  -9   2   1       63.70       66.20     11.44 o 
  -8   2   1       28.00       25.13      5.47 o 
  -7   2   1        6.24        2.60      3.33 o 
  -6   2   1       47.32       51.97      4.20 o 
  -5   2   1      104.48      100.11      3.96 o 
  -4   2   1       74.73       67.98      3.05 o 
  -3   2   1       77.80       82.54      2.99 o 
  -2   2   1     1671.38     1578.61     17.17 o 
  -1   2   1      217.35      189.83      4.30 o 
   0   2   1        0.64       -1.15      0.77 o 
   1   2   1       13.00       20.93      1.79 o 
   2   2   1     1364.61     1310.47     14.55 o 
   3   2   1      482.84      481.47      7.27 o 
   4   2   1     1656.59     1646.69     18.91 o 
   5   2   1       51.04       56.81      4.59 o 
   6   2   1       26.63       33.59      4.43 o 
   7   2   1        6.53        4.65      4.16 o 
   8   2   1       10.98        1.70      4.07 o 
   9   2   1        2.59       -3.97      6.31 o 
  -9   3   1        7.36        2.35      8.50 o 
  -8   3   1        4.38        0.99      4.77 o 
  -7   3   1       14.55       15.68      4.12 o 
  -6   3   1       40.71       45.81      4.32 o 
  -5   3   1       20.75       23.14      2.71 o 
  -4   3   1       98.75      107.40      4.02 o 
  -3   3   1      103.26      110.35      3.71 o 
  -2   3   1       81.15      100.01      4.04 o 
  -1   3   1      672.08      607.74      9.79 o 
   0   3   1        4.11        2.36      1.12 o 
   1   3   1       46.18       45.86      1.93 o 
   2   3   1      853.21      842.75     12.69 o 
   3   3   1       23.42       22.48      1.98 o 
   4   3   1       92.07       95.17      3.67 o 
   5   3   1       33.84       45.69      3.82 o 
   6   3   1       40.88       40.45      3.95 o 
   7   3   1        1.32        2.10      4.21 o 
   8   3   1       23.47       17.52      5.98 o 
   9   3   1        0.75        3.40      5.38 o 
  -9   4   1        9.32        5.44      6.66 o 
  -8   4   1       31.84       33.49      7.13 o 
  -7   4   1        0.06        0.09      3.34 o 
  -6   4   1        6.87        6.57      3.80 o 
  -5   4   1       44.96       45.82      3.47 o 
  -4   4   1      308.66      309.72      8.25 o 
  -3   4   1      101.94      107.64      7.35 o 
  -2   4   1      993.06     1070.57     16.18 o 
  -1   4   1      714.54      750.03     10.60 o 
   0   4   1      663.88      684.75     11.73 o 
   1   4   1        9.22       11.39      1.55 o 
   2   4   1       12.36        8.79      3.24 o 
   3   4   1      993.55     1056.22     16.42 o 
   4   4   1       90.66       99.90      4.88 o 
   5   4   1      128.17      126.40      7.19 o 
   6   4   1       14.41       14.44      3.94 o 
   7   4   1       20.49       14.07      5.48 o 
   8   4   1        3.80        2.71      6.80 o 
   9   4   1        2.82        2.81      5.69 o 
  -8   5   1        1.40       -6.78      4.52 o 
  -7   5   1       21.37       14.76      5.86 o 
  -6   5   1        0.05        3.12      3.59 o 
  -5   5   1        4.50        4.47      2.87 o 
  -4   5   1      195.54      211.58      7.51 o 
  -3   5   1       70.36       77.66      6.33 o 
  -2   5   1      121.71      108.96      5.36 o 
  -1   5   1       51.51       64.01      3.53 o 
   0   5   1        1.99        2.01      1.86 o 
   1   5   1      278.37      295.50      7.78 o 
   2   5   1      153.13      169.00      8.49 o 
   3   5   1        7.63        7.91      2.69 o 
   4   5   1       66.56       76.70      5.14 o 
   5   5   1       10.59       19.50      5.70 o 
   6   5   1       56.15       66.33      6.61 o 
   7   5   1        0.45        6.07      5.15 o 
   8   5   1        0.31       -4.82      5.96 o 
  -8   6   1       22.31       18.77      7.43 o 
  -7   6   1       16.15       16.67      5.67 o 
  -6   6   1        0.06       -2.67      3.77 o 
  -5   6   1       37.62       28.72      6.15 o 
  -4   6   1       41.75       45.42      4.79 o 
  -3   6   1      102.73      104.51      6.42 o 
  -2   6   1      111.45      113.09      5.91 o 
  -1   6   1        5.61        1.94      3.62 o 
   0   6   1      117.54      123.13     21.27 o 
   1   6   1       42.20       43.10      4.82 o 
   2   6   1        1.12        0.48      2.54 o 
   3   6   1        2.23       -1.17      3.43 o 
   4   6   1      120.30      120.64      6.54 o 
   5   6   1       84.77       83.78      7.29 o 
   6   6   1        0.06       -2.31      4.14 o 
   7   6   1       17.41       23.53      7.10 o 
   8   6   1        0.00       -6.58      4.38 o 
  -7   7   1        0.00        4.07      4.91 o 
  -6   7   1       14.16       11.53      9.65 o 
  -5   7   1       53.26       46.08      5.53 o 
  -4   7   1       40.72       24.33      4.50 o 
  -3   7   1       10.05        9.28      4.14 o 
  -2   7   1      390.96      368.58     27.66 o 
  -1   7   1        1.20        0.47      3.87 o 
   0   7   1       78.84       63.45      7.44 o 
   1   7   1        0.03        3.01      3.90 o 
   2   7   1       51.89       54.72      6.15 o 
   3   7   1       62.07       60.05      5.43 o 
   4   7   1       31.80       34.96      4.82 o 
   5   7   1        1.96        2.26      3.85 o 
   6   7   1        9.45        5.24      4.57 o 
   7   7   1        1.77        5.90      6.30 o 
  -6   8   1       17.37       20.18      7.19 o 
  -5   8   1        1.25        0.27      5.22 o 
  -4   8   1        1.55        1.52      4.23 o 
  -3   8   1      120.44      130.28     11.34 o 
  -2   8   1       75.82       73.35      8.65 o 
  -1   8   1        2.83        1.81      4.34 o 
   0   8   1       22.93       24.01      5.89 o 
   1   8   1        2.74        6.03      4.89 o 
   2   8   1      137.59      152.49      9.33 o 
   3   8   1       28.69       37.30      6.67 o 
   4   8   1       55.90       66.81      9.98 o 
   5   8   1       12.08       13.14      5.06 o 
  -4   9   1       12.30        8.72      6.26 o 
  -3   9   1       30.47       37.34      7.61 o 
  -2   9   1       13.80        7.81      4.86 o 
  -1   9   1        5.30       -1.85      7.76 o 
   0   9   1       19.65       13.15      5.54 o 
   1   9   1       11.64        7.33      5.83 o 
   2   9   1        5.74       -3.03      4.62 o 
   3   9   1        1.03        1.48      4.88 o 
   4   9   1       54.25       50.27      9.23 o 
 -10   0   2        4.84        4.60      7.83 o 
  -8   0   2       59.81       61.25     11.48 o 
  -6   0   2      468.47      452.36     10.74 o 
  -4   0   2        1.26        0.41      1.25 o 
  -2   0   2     6208.35     5986.95     86.01 o 
   0   0   2     1675.50     1490.40     31.76 o 
   2   0   2    43857.29    50473.70   1060.56 o 
   4   0   2        3.36        3.75      2.08 o 
   6   0   2       83.87       95.98      7.89 o 
   8   0   2       38.72       28.48      6.03 o 
 -10   1   2        0.04        1.40      5.74 o 
  -9   1   2        0.43        0.69      5.15 o 
  -8   1   2       40.64       59.33     13.41 o 
  -7   1   2       78.61       89.46      6.26 o 
  -6   1   2       24.89       22.65      2.20 o 
  -5   1   2       14.05       15.98      1.73 o 
  -4   1   2      132.86      135.05      3.32 o 
  -3   1   2     1431.58     1308.42     14.98 o 
  -2   1   2     3514.18     3480.41     33.85 o 
  -1   1   2      177.43      156.42      4.87 o 
   0   1   2     1360.00     1390.35     17.80 o 
   1   1   2     4032.10     3848.21     36.41 o 
   2   1   2    16787.22    17497.51    159.87 o 
   3   1   2     1117.57     1069.07     12.26 o 
   4   1   2      184.86      181.72      3.84 o 
   5   1   2      183.95      177.12      6.25 o 
   6   1   2        0.76        0.33      2.55 o 
   7   1   2       13.02       10.91      3.02 o 
   8   1   2       25.25       28.44      5.09 o 
   9   1   2        5.09        8.36      6.12 o 
 -10   2   2       11.16       10.09      6.51 o 
  -9   2   2      101.27       89.43     10.31 o 
  -8   2   2       11.66        0.74      4.76 o 
  -7   2   2      100.87      105.05      5.74 o 
  -6   2   2        2.23        3.17      2.01 o 
  -5   2   2        0.15       -0.14      1.76 o 
  -4   2   2      276.65      267.69      5.84 o 
  -3   2   2        4.03        4.04      1.35 o 
  -2   2   2     2535.63     2321.20     24.15 o 
  -1   2   2      522.36      483.47      8.28 o 
   0   2   2        1.31        0.41      1.26 o 
   1   2   2     2736.33     2613.38     29.31 o 
   2   2   2     1012.27      983.01     11.54 o 
   3   2   2     2895.14     2897.84     29.59 o 
   4   2   2      122.82      143.05      4.88 o 
   5   2   2       31.03       39.96      3.42 o 
   6   2   2      160.63      155.49     11.07 o 
   7   2   2       50.99       51.08      5.71 o 
   8   2   2        0.52       -1.98      3.39 o 
   9   2   2        0.02       -6.67      4.73 o 
  -9   3   2        7.60       11.29      9.53 o 
  -8   3   2       64.25       66.10      6.74 o 
  -7   3   2        0.56       -3.29      2.68 o 
  -6   3   2       10.42       11.66      2.49 o 
  -5   3   2      230.61      224.46      7.94 o 
  -4   3   2     1249.88     1271.39     16.37 o 
  -3   3   2       26.95       23.85      2.63 o 
  -2   3   2      112.92      115.53      4.23 o 
  -1   3   2      119.87      127.56      4.28 o 
   0   3   2      825.55      832.30     10.36 o 
   1   3   2      773.70      754.33     11.57 o 
   2   3   2     1858.61     1758.90     19.30 o 
   3   3   2      995.57     1037.95     13.14 o 
   4   3   2      109.87      114.56      3.92 o 
   5   3   2       35.71       49.83      4.62 o 
   6   3   2        3.66        0.07      3.74 o 
   7   3   2        9.66       10.48      9.54 o 
   8   3   2        0.39        4.12      5.13 o 
   9   3   2        1.01       -0.77      5.16 o 
  -9   4   2       13.13        3.38      8.83 o 
  -8   4   2       55.11       70.37      9.14 o 
  -7   4   2       24.02       23.65      4.83 o 
  -6   4   2       39.18       42.77      4.36 o 
  -5   4   2      261.51      277.14      7.68 o 
  -4   4   2      329.35      303.37      8.23 o 
  -3   4   2       61.88       74.43      5.42 o 
  -2   4   2       51.40       57.86      3.64 o 
  -1   4   2      178.95      183.40      5.03 o 
   0   4   2     2696.88     2723.57     28.67 o 
   1   4   2        0.00       -1.21      1.41 o 
   2   4   2       81.53       82.80      4.21 o 
   3   4   2      153.01      160.17      5.55 o 
   4   4   2       94.06      100.73      5.95 o 
   5   4   2      105.44      125.92      7.13 o 
   6   4   2      112.10      122.92     16.04 o 
   7   4   2        3.18        6.16      5.20 o 
   8   4   2        0.12        1.23      5.35 o 
   9   4   2        0.01        3.22      5.37 o 
  -8   5   2        2.81        5.66      8.99 o 
  -7   5   2        0.68       -0.32      3.98 o 
  -6   5   2        1.02        3.18      3.89 o 
  -5   5   2       33.34       37.39      4.35 o 
  -4   5   2       43.28       48.34      4.41 o 
  -3   5   2       34.22       34.11      4.26 o 
  -2   5   2      148.21      135.15      5.72 o 
  -1   5   2      286.62      288.57      6.99 o 
   0   5   2       55.37       52.76      3.34 o 
   1   5   2      629.15      645.30     12.20 o 
   2   5   2        0.49       -2.84      1.89 o 
   3   5   2      158.25      167.12      7.89 o 
   4   5   2        4.54        3.47      2.71 o 
   5   5   2        5.89        1.99      3.41 o 
   6   5   2        2.19        1.83      3.49 o 
   7   5   2       39.65       33.68      7.43 o 
   8   5   2        1.09        1.94      5.54 o 
  -8   6   2        0.39       -2.14      8.29 o 
  -7   6   2        0.03        0.14      4.01 o 
  -6   6   2       51.72       61.84      8.94 o 
  -5   6   2       93.21       98.06      6.27 o 
  -4   6   2       32.68       37.27      7.14 o 
  -3   6   2       15.46       21.65      3.66 o 
  -2   6   2       32.79       28.85      4.21 o 
  -1   6   2      188.72      196.79     10.36 o 
   0   6   2       64.79       70.60      4.69 o 
   1   6   2      706.10      718.03     14.00 o 
   2   6   2       10.12       12.04      3.08 o 
   3   6   2       11.03        3.34      2.87 o 
   4   6   2      161.57      177.91      7.66 o 
   5   6   2       77.12       71.42      6.87 o 
   6   6   2       11.48        9.31      4.36 o 
   7   6   2        0.53        4.01      8.17 o 
  -7   7   2        5.40       -1.90      4.39 o 
  -6   7   2        0.00        0.51      5.29 o 
  -5   7   2       96.76      101.76      7.03 o 
  -4   7   2        4.70       -0.43      5.45 o 
  -3   7   2      142.42      164.38     14.02 o 
  -2   7   2       66.12       77.63      8.54 o 
  -1   7   2       28.60       21.49      8.61 o 
   0   7   2      285.46      274.79     12.88 o 
   1   7   2        3.15        3.04      3.48 o 
   2   7   2      136.80      143.23      7.17 o 
   3   7   2       38.18       45.84      5.52 o 
   4   7   2       26.73       28.07      5.15 o 
   5   7   2        1.16        2.95      4.23 o 
   6   7   2        0.06        1.11      4.07 o 
   7   7   2        7.26       10.91      6.49 o 
  -6   8   2        0.42        1.25      8.05 o 
  -5   8   2        6.02        6.81      4.57 o 
  -4   8   2      321.15      322.38     15.90 o 
  -3   8   2       80.85       89.61      9.91 o 
  -2   8   2       15.60       13.68      5.51 o 
  -1   8   2       37.30       39.19      7.50 o 
   0   8   2        0.83        2.87      4.41 o 
   1   8   2        0.15        0.87      4.17 o 
   2   8   2        0.55        0.26      3.85 o 
   3   8   2      108.58      110.20      8.42 o 
   4   8   2       68.76       63.69      9.77 o 
   5   8   2        4.15        1.72      4.44 o 
  -4   9   2       38.48       47.62      8.58 o 
  -3   9   2       74.33       63.60     16.09 o 
  -2   9   2        1.80       -1.97      7.23 o 
  -1   9   2        0.02       -1.69      7.72 o 
   0   9   2       64.31       53.45      8.23 o 
   1   9   2        0.47       -4.46      5.52 o 
   2   9   2       26.67       21.65      6.07 o 
   3   9   2        9.02       11.30      4.75 o 
   4   9   2        3.29        3.00     11.29 o 
  -9   0   3       18.36       23.17      9.53 o 
  -7   0   3      313.47      327.44     12.67 o 
  -5   0   3      653.46      657.23     12.75 o 
  -3   0   3     1038.85     1003.22     15.10 o 
  -1   0   3     1577.84     1540.20     25.41 o 
   1   0   3     2079.51     1890.78     29.61 o 
   3   0   3     1854.45     1814.94     47.37 o 
   5   0   3      334.92      350.42     18.23 o 
   7   0   3       33.77       27.54      5.63 o 
   9   0   3        0.19        7.32      7.72 o 
 -10   1   3        7.31        7.94      6.17 o 
  -9   1   3        9.79        3.78      5.06 o 
  -8   1   3        1.77       10.63      4.80 o 
  -7   1   3      314.26      321.77     10.71 o 
  -6   1   3       50.01       54.55      3.42 o 
  -5   1   3        3.30        2.94      1.35 o 
  -4   1   3      206.38      191.36      3.90 o 
  -3   1   3      137.25      148.65      2.96 o 
  -2   1   3        2.45        2.22      1.15 o 
  -1   1   3       45.54       64.58      2.04 o 
   0   1   3     1646.89     1605.34     23.78 o 
   1   1   3        2.39        4.08      0.88 o 
   2   1   3       22.81       23.53      2.51 o 
   3   1   3        0.15       -0.64      1.23 o 
   4   1   3     1281.34     1257.52     19.34 o 
   5   1   3       40.89       46.53      4.65 o 
   6   1   3      137.74      128.40      7.22 o 
   7   1   3       37.34       36.95      5.23 o 
   8   1   3        0.06       -2.34      4.46 o 
   9   1   3        0.27       -5.42      3.62 o 
 -10   2   3        2.94        1.69      5.88 o 
  -9   2   3      184.67      209.83     14.21 o 
  -8   2   3       14.65       10.04      5.62 o 
  -7   2   3       16.44       13.56      3.16 o 
  -6   2   3      117.79      120.17      4.86 o 
  -5   2   3      220.87      222.78      5.97 o 
  -4   2   3        0.08        1.79      1.39 o 
  -3   2   3     2302.55     2188.41     26.56 o 
  -2   2   3      878.89      891.53     12.70 o 
  -1   2   3      403.69      405.93      6.62 o 
   0   2   3      135.33      125.19      5.04 o 
   1   2   3      430.08      412.00      5.90 o 
   2   2   3       68.19       77.70      3.09 o 
   3   2   3       10.09       10.55      1.41 o 
   4   2   3     2042.52     2021.63     22.19 o 
   5   2   3      322.91      334.46     11.77 o 
   6   2   3      359.56      388.05     11.95 o 
   7   2   3       67.21       62.42      6.23 o 
   8   2   3        1.92        2.71      4.53 o 
   9   2   3        1.11        0.29      5.05 o 
  -9   3   3       68.61       60.22     14.13 o 
  -8   3   3      375.24      412.43     13.56 o 
  -7   3   3        9.52       10.99      5.16 o 
  -6   3   3      272.18      260.76      7.11 o 
  -5   3   3       15.68       14.36      2.86 o 
  -4   3   3       14.45       16.67      2.48 o 
  -3   3   3        8.93        5.88      2.88 o 
  -2   3   3     1314.91     1328.48     20.79 o 
  -1   3   3      124.47      133.87      4.04 o 
   0   3   3      715.82      703.56      9.29 o 
   1   3   3     1101.35     1086.55     15.14 o 
   2   3   3      145.60      153.46      4.80 o 
   3   3   3       22.96       21.12      1.93 o 
   4   3   3        0.27       -0.16      1.47 o 
   5   3   3        0.44       -0.08      2.43 o 
   6   3   3        0.03        1.29      5.85 o 
   7   3   3        0.49       -1.64      8.63 o 
   8   3   3        0.56        9.22      5.58 o 
   9   3   3        0.29       -5.76      4.96 o 
  -9   4   3       13.82       33.32     13.20 o 
  -8   4   3      168.31      158.64     16.17 o 
  -7   4   3       35.23       50.55      7.44 o 
  -6   4   3        5.47        6.95      2.65 o 
  -5   4   3        3.19        5.02      2.42 o 
  -4   4   3      133.94      132.90      5.99 o 
  -3   4   3        0.36        0.09      1.92 o 
  -2   4   3     1158.09     1219.61     22.03 o 
  -1   4   3       67.58       60.84      3.26 o 
   0   4   3      920.77      917.91     11.98 o 
   1   4   3      211.76      208.33      5.96 o 
   2   4   3       28.19       33.31      3.14 o 
   3   4   3        1.25       -1.97      2.12 o 
   4   4   3      234.66      235.68      8.74 o 
   5   4   3      301.76      320.80     13.06 o 
   6   4   3        3.24       -1.08      4.03 o 
   7   4   3       52.89       59.86      8.50 o 
   8   4   3       17.33       18.27      6.51 o 
  -8   5   3        0.01       -1.34      8.31 o 
  -7   5   3       42.23       37.98      6.13 o 
  -6   5   3      166.12      173.39      7.66 o 
  -5   5   3       78.52       77.82      5.52 o 
  -4   5   3        5.54        7.99      4.00 o 
  -3   5   3       31.50       29.90      5.12 o 
  -2   5   3       17.13       22.39      3.51 o 
  -1   5   3      208.57      225.81      5.60 o 
   0   5   3        5.13       -1.28      1.76 o 
   1   5   3       39.30       36.01      3.56 o 
   2   5   3       12.93       12.99      2.81 o 
   3   5   3       47.60       53.77      4.26 o 
   4   5   3        4.17        0.94      2.92 o 
   5   5   3        8.22        5.93      3.64 o 
   6   5   3        0.36       -0.51      7.41 o 
   7   5   3        0.85       -2.33      4.33 o 
   8   5   3        1.58        1.45      8.81 o 
  -8   6   3        5.53        1.29      4.80 o 
  -7   6   3       18.13       14.64      5.29 o 
  -6   6   3        1.64       -0.73      3.12 o 
  -5   6   3        4.47        5.30      3.28 o 
  -4   6   3       21.73       19.28      4.99 o 
  -3   6   3        0.01        0.84      3.09 o 
  -2   6   3       47.26       41.86      6.42 o 
  -1   6   3       74.21       74.69      5.40 o 
   0   6   3      112.66      118.80      7.13 o 
   1   6   3        7.50        7.20      2.85 o 
   2   6   3        1.63        1.02      2.53 o 
   3   6   3       68.22       62.64      5.06 o 
   4   6   3       59.86       61.97      6.31 o 
   5   6   3        1.35        3.13      3.66 o 
   6   6   3       30.04       23.85      6.75 o 
   7   6   3       52.75       50.54      9.03 o 
  -7   7   3        0.87        5.82      5.11 o 
  -6   7   3       10.93       10.95      6.16 o 
  -5   7   3       19.06       24.53      4.61 o 
  -4   7   3        5.42        8.13      7.26 o 
  -3   7   3       55.36       43.32     12.49 o 
  -2   7   3      334.96      317.84     14.67 o 
  -1   7   3      111.77      115.22     10.58 o 
   0   7   3      512.59      463.35     17.09 o 
   1   7   3       39.42       42.40      4.86 o 
   2   7   3       11.25        5.67      3.18 o 
   3   7   3        6.37        4.87      3.13 o 
   4   7   3       19.74       18.76      4.84 o 
   5   7   3       39.14       45.23      6.51 o 
   6   7   3        1.01        5.72      6.19 o 
  -6   8   3        2.45        9.23      9.20 o 
  -5   8   3        2.11        1.39      5.04 o 
  -4   8   3      107.25      132.19     11.64 o 
  -3   8   3      145.91      175.05     27.28 o 
  -2   8   3       14.05       22.16      6.03 o 
  -1   8   3      206.90      201.07     12.78 o 
   0   8   3       15.89       20.74      5.75 o 
   1   8   3        6.04        3.79      3.82 o 
   2   8   3        1.76       -0.31      3.59 o 
   3   8   3        1.90        3.42      3.81 o 
   4   8   3       53.20       59.02      7.37 o 
   5   8   3       37.92       31.34      6.23 o 
  -4   9   3        1.56        0.21      6.49 o 
  -3   9   3       25.14       23.86     10.13 o 
  -2   9   3       26.48       22.14      6.36 o 
  -1   9   3        0.43        1.67      4.76 o 
   0   9   3       46.64       34.42      8.52 o 
   1   9   3       54.22       50.93      7.92 o 
   2   9   3        2.30        4.64      4.46 o 
   3   9   3        1.23        5.83      4.45 o 
 -10   0   4        1.13       -8.35      7.39 o 
  -8   0   4        1.13        9.16      7.39 o 
  -6   0   4      123.21      122.06     11.54 o 
  -4   0   4      442.21      449.37      9.05 o 
  -2   0   4     2405.65     2321.37     38.41 o 
   0   0   4     1313.64     1278.08     29.57 o 
   2   0   4       82.31       84.48      3.23 o 
   4   0   4      213.91      222.51     13.62 o 
   6   0   4       27.12       32.24      5.85 o 
   8   0   4       16.38       23.51      9.29 o 
 -10   1   4        0.09        5.19      5.96 o 
  -9   1   4        8.98       -0.82      4.74 o 
  -8   1   4        0.01       -1.53      4.06 o 
  -7   1   4        8.17        5.88      2.53 o 
  -6   1   4      104.94      102.74      5.78 o 
  -5   1   4      537.09      552.66      7.98 o 
  -4   1   4      653.88      631.09      8.08 o 
  -3   1   4       40.60       39.16      2.42 o 
  -2   1   4      914.97      849.28     13.91 o 
  -1   1   4     2992.56     2826.85     36.30 o 
   0   1   4      241.23      206.14     14.20 o 
   1   1   4       40.94       47.31      2.09 o 
   2   1   4     1727.95     1553.15     18.30 o 
   3   1   4     1192.60     1121.66     17.11 o 
   4   1   4     1458.95     1503.35     22.25 o 
   5   1   4       76.41       74.71      5.48 o 
   6   1   4       55.87       64.04      5.94 o 
   7   1   4        9.46        6.09      3.69 o 
   8   1   4       37.72       40.40      4.96 o 
   9   1   4        0.00       -0.44      4.34 o 
 -10   2   4        1.96       -2.11      4.97 o 
  -9   2   4       11.95       14.04      7.93 o 
  -8   2   4        0.68       -1.88      6.44 o 
  -7   2   4      126.09      139.64      5.07 o 
  -6   2   4        9.43        9.20      2.37 o 
  -5   2   4      486.07      459.75      9.63 o 
  -4   2   4      247.20      229.51      5.56 o 
  -3   2   4      137.11      159.21      4.37 o 
  -2   2   4     2850.21     2684.31     30.30 o 
  -1   2   4       43.97       55.58      2.51 o 
   0   2   4      778.91      773.52     12.59 o 
   1   2   4      216.08      187.93      5.09 o 
   2   2   4      171.61      193.62      4.09 o 
   3   2   4       26.92       29.66      2.30 o 
   4   2   4     2880.69     2799.75     46.47 o 
   5   2   4      236.92      223.12      8.84 o 
   6   2   4        0.80       -3.86      2.57 o 
   7   2   4        9.12        6.33      5.64 o 
   8   2   4        5.15        0.69      4.61 o 
   9   2   4        5.99        2.76      5.60 o 
  -9   3   4        9.24        6.42      5.69 o 
  -8   3   4        3.99        4.63      4.18 o 
  -7   3   4      156.35      156.89      6.21 o 
  -6   3   4       80.49       74.58      4.44 o 
  -5   3   4       79.77       76.97      4.18 o 
  -4   3   4      191.28      194.26      5.47 o 
  -3   3   4      548.38      558.31     10.49 o 
  -2   3   4     1029.71     1046.78     17.56 o 
  -1   3   4      269.34      270.52      5.86 o 
   0   3   4     1733.33     1656.87     18.39 o 
   1   3   4      688.04      720.82     11.49 o 
   2   3   4       42.68       41.86      2.77 o 
   3   3   4      213.50      211.31      4.87 o 
   4   3   4      106.25      104.58      4.66 o 
   5   3   4      622.30      589.78     18.97 o 
   6   3   4        4.98       -2.07      4.01 o 
   7   3   4        0.32       -0.52      4.27 o 
   8   3   4        2.74       -1.88      4.81 o 
   9   3   4        5.41        3.74      9.01 o 
  -9   4   4        3.89        0.18      9.64 o 
  -8   4   4       23.85       32.38      5.86 o 
  -7   4   4       37.68       35.84      4.61 o 
  -6   4   4      615.72      611.65     12.90 o 
  -5   4   4        4.44        4.36      3.26 o 
  -4   4   4      292.37      299.08      8.69 o 
  -3   4   4      199.92      213.29      7.63 o 
  -2   4   4       11.00        8.85      2.52 o 
  -1   4   4      150.65      188.34      6.59 o 
   0   4   4      139.72      142.37      3.74 o 
   1   4   4        9.70        6.50      2.49 o 
   2   4   4      878.17      883.57     17.51 o 
   3   4   4        6.72        6.73      2.34 o 
   4   4   4       46.43       47.46      7.77 o 
   5   4   4        0.02        3.24      2.95 o 
   6   4   4       45.24       46.61      7.36 o 
   7   4   4       21.98       13.12      5.86 o 
   8   4   4        8.24        5.12      5.72 o 
  -8   5   4       19.24       24.17      5.84 o 
  -7   5   4       69.44       61.15      7.11 o 
  -6   5   4       24.85       21.56      4.04 o 
  -5   5   4       40.60       28.59      4.14 o 
  -4   5   4        4.65        0.16      2.64 o 
  -3   5   4       11.02       12.60      3.48 o 
  -2   5   4      426.81      431.94     11.14 o 
  -1   5   4       30.06       42.57      3.19 o 
   0   5   4      109.73      103.49      4.98 o 
   1   5   4       46.02       37.08      3.50 o 
   2   5   4      379.35      387.54      9.46 o 
   3   5   4       95.56      101.52      5.32 o 
   4   5   4        4.19        5.39      3.42 o 
   5   5   4       18.58       16.31      4.19 o 
   6   5   4        6.48       -1.22      4.35 o 
   7   5   4       22.91       25.22      7.43 o 
   8   5   4        1.90        2.96      8.90 o 
  -8   6   4        4.67        7.20      5.21 o 
  -7   6   4       21.51       24.80      5.69 o 
  -6   6   4        1.38        5.19      3.62 o 
  -5   6   4       74.78       71.72      5.85 o 
  -4   6   4      142.24      161.73      8.58 o 
  -3   6   4        3.12        5.04      5.88 o 
  -2   6   4       61.97       67.20      7.54 o 
  -1   6   4       16.39       10.30      5.54 o 
   0   6   4       13.61       11.56      2.99 o 
   1   6   4       94.71       97.37      5.69 o 
   2   6   4      174.61      164.86      7.00 o 
   3   6   4      241.69      255.87      8.53 o 
   4   6   4        9.40        1.63      3.24 o 
   5   6   4        0.00        3.85      3.77 o 
   6   6   4        1.90       -6.18      4.12 o 
   7   6   4        8.68        7.60      5.90 o 
  -7   7   4        1.77       -1.68      4.43 o 
  -6   7   4        1.09        9.12      3.81 o 
  -5   7   4       54.41       61.83      8.45 o 
  -4   7   4        4.37        8.76      4.84 o 
  -3   7   4      155.61      176.37     12.88 o 
  -2   7   4      352.13      323.47     14.55 o 
  -1   7   4      202.57      212.01     11.93 o 
   0   7   4      122.53      119.18      7.77 o 
   1   7   4        3.66        4.54      3.03 o 
   2   7   4       21.93       21.10      4.92 o 
   3   7   4       10.46        5.69      5.47 o 
   4   7   4       68.37       77.20      7.17 o 
   5   7   4        1.72        4.02      3.91 o 
   6   7   4       14.05       16.02     16.37 o 
  -6   8   4        2.60       -7.25      7.69 o 
  -5   8   4       35.16       28.32     13.76 o 
  -4   8   4        7.88       13.15      5.67 o 
  -3   8   4        8.57        5.71      5.20 o 
  -2   8   4      224.58      227.63     14.06 o 
  -1   8   4       38.82       27.84      6.23 o 
   0   8   4        3.07       -0.60      4.08 o 
   1   8   4       14.30       20.67      5.00 o 
   2   8   4       42.06       52.26      7.30 o 
   3   8   4        0.62        2.73      4.19 o 
   4   8   4       16.16       11.60      4.78 o 
   5   8   4       57.08       68.24      7.96 o 
  -4   9   4        1.26       -5.49      4.94 o 
  -3   9   4       11.68       11.19      6.00 o 
  -2   9   4        5.63        5.74      5.37 o 
  -1   9   4        4.27        1.31      4.96 o 
   0   9   4        0.18        3.84      4.93 o 
   1   9   4       22.54       19.91      6.23 o 
   2   9   4       10.80        4.18      4.32 o 
   3   9   4        4.68        7.24      6.09 o 
  -9   0   5        8.80       11.11      8.13 o 
  -7   0   5      392.91      422.45     18.10 o 
  -5   0   5     2336.85     2318.90     32.82 o 
  -3   0   5     3223.04     3399.60     45.04 o 
  -1   0   5      861.91      789.28     21.95 o 
   1   0   5      275.46      305.79     11.43 o 
   3   0   5      522.65      531.25     20.44 o 
   5   0   5      234.43      231.61     16.02 o 
   7   0   5       45.46       43.57      6.81 o 
   9   0   5        3.08       -1.10      4.80 o 
 -10   1   5        4.90        4.64      5.75 o 
  -9   1   5        8.68       10.10      6.64 o 
  -8   1   5       22.66       13.73      4.70 o 
  -7   1   5       72.66       81.23      5.28 o 
  -6   1   5       81.15       85.14      4.19 o 
  -5   1   5       56.56       51.04      3.17 o 
  -4   1   5      229.52      236.43      7.59 o 
  -3   1   5     1316.95     1259.36     30.40 o 
  -2   1   5       71.28       53.37      4.09 o 
  -1   1   5     1241.39     1104.03     21.28 o 
   0   1   5      100.80      110.98      5.61 o 
   1   1   5       48.16       53.80      2.41 o 
   2   1   5      798.54      807.04     10.96 o 
   3   1   5      790.11      792.25     13.59 o 
   4   1   5       45.32       48.47      5.23 o 
   5   1   5      132.48      119.34     13.54 o 
   6   1   5       55.08       43.33      7.71 o 
   7   1   5        6.26       10.25      3.98 o 
   8   1   5       44.72       42.78      5.08 o 
   9   1   5        0.18       -1.65      4.94 o 
 -10   2   5        8.70       14.77     10.72 o 
  -9   2   5       20.56       12.00      6.19 o 
  -8   2   5       10.05       13.20      4.35 o 
  -7   2   5      154.82      165.19      9.59 o 
  -6   2   5        3.33       -2.92      1.99 o 
  -5   2   5       26.45       30.25      3.06 o 
  -4   2   5        3.68        8.44      1.94 o 
  -3   2   5      457.91      454.58     17.11 o 
  -2   2   5     1464.73     1473.68     18.37 o 
  -1   2   5     2151.04     2213.58     25.72 o 
   0   2   5      175.81      174.31      5.18 o 
   1   2   5      876.37      943.79     22.75 o 
   2   2   5      143.55      137.87      4.50 o 
   3   2   5      110.21      112.86      3.32 o 
   4   2   5       29.13       25.99      4.70 o 
   5   2   5       51.10       59.28      5.29 o 
   6   2   5      372.94      341.11     22.34 o 
   7   2   5      132.14      128.85     19.19 o 
   8   2   5       18.25       21.75      6.04 o 
   9   2   5       16.71        0.80      5.65 o 
  -9   3   5       24.05       26.32      8.17 o 
  -8   3   5        4.04        2.88      3.94 o 
  -7   3   5      394.75      397.04     14.04 o 
  -6   3   5      255.63      268.33      7.42 o 
  -5   3   5        9.47       11.48      2.49 o 
  -4   3   5      334.33      331.91      8.26 o 
  -3   3   5      328.45      325.85      8.96 o 
  -2   3   5      360.04      375.74      7.36 o 
  -1   3   5      333.57      286.67      6.15 o 
   0   3   5     3099.39     3238.64     37.36 o 
   1   3   5       62.80       70.20      2.59 o 
   2   3   5      807.00      814.05     10.95 o 
   3   3   5      150.15      153.93      5.32 o 
   4   3   5        0.04        4.43      3.96 o 
   5   3   5        1.33        4.34      5.63 o 
   6   3   5      282.33      282.51     22.64 o 
   7   3   5       12.50        4.51      4.71 o 
   8   3   5        1.79        0.36      4.82 o 
  -9   4   5        2.64        0.04      8.39 o 
  -8   4   5       92.48       97.66     15.73 o 
  -7   4   5        6.41        4.44      3.14 o 
  -6   4   5      957.26      937.95     15.61 o 
  -5   4   5       44.94       53.22      6.18 o 
  -4   4   5      399.52      397.99     11.29 o 
  -3   4   5       59.40       54.97      4.95 o 
  -2   4   5      103.98       99.53      4.33 o 
  -1   4   5       12.12        9.73      2.06 o 
   0   4   5       81.67       73.28      5.14 o 
   1   4   5        0.03       -0.10      1.67 o 
   2   4   5        6.66        6.73      2.47 o 
   3   4   5        1.43       -0.21      1.97 o 
   4   4   5        6.80        6.36      5.64 o 
   5   4   5        4.12        0.85      3.84 o 
   6   4   5        9.09       10.29      9.66 o 
   7   4   5       45.46       55.58     10.48 o 
   8   4   5        2.53        8.00      7.61 o 
  -8   5   5       28.52       27.75      5.93 o 
  -7   5   5        0.64       -0.27      3.14 o 
  -6   5   5       98.05      106.05      6.64 o 
  -5   5   5       45.93       41.38      4.66 o 
  -4   5   5      194.86      192.90      8.60 o 
  -3   5   5        7.85        6.20      3.11 o 
  -2   5   5        7.07        4.81      3.04 o 
  -1   5   5       12.77       21.85      2.95 o 
   0   5   5       91.04       99.20      4.99 o 
   1   5   5      240.04      249.79      7.51 o 
   2   5   5       52.41       48.95      4.29 o 
   3   5   5       18.35       20.92      3.47 o 
   4   5   5       31.35       27.24      4.41 o 
   5   5   5        6.99        9.14      4.92 o 
   6   5   5       54.50       47.43      8.20 o 
   7   5   5       11.10       12.66      6.33 o 
  -8   6   5        3.70       -1.22      4.77 o 
  -7   6   5        3.60        5.26      4.67 o 
  -6   6   5       33.68       45.36      7.26 o 
  -5   6   5      172.27      174.92     10.45 o 
  -4   6   5      160.28      152.52      8.50 o 
  -3   6   5      202.17      209.22     23.21 o 
  -2   6   5      137.40      141.07     10.10 o 
  -1   6   5       60.11       59.04      4.61 o 
   0   6   5      399.11      397.73     13.99 o 
   1   6   5      143.48      136.72      6.44 o 
   2   6   5      543.54      530.09     12.20 o 
   3   6   5        0.48       -4.09      2.73 o 
   4   6   5       21.11       20.72      4.62 o 
   5   6   5       22.32       16.78      4.49 o 
   6   6   5        0.05       -6.45      4.30 o 
   7   6   5        1.81        0.20      5.91 o 
  -7   7   5       23.30       39.89     14.64 o 
  -6   7   5        1.22       -2.89      4.37 o 
  -5   7   5       13.98       10.83      5.40 o 
  -4   7   5        2.54        2.42      4.32 o 
  -3   7   5       60.95       60.34      8.06 o 
  -2   7   5        0.65        4.00      7.41 o 
  -1   7   5       34.53       39.64      6.64 o 
   0   7   5      559.52      568.94     13.27 o 
   1   7   5      143.02      147.05      9.62 o 
   2   7   5       15.17        8.57      3.30 o 
   3   7   5       21.22       13.07      4.54 o 
   4   7   5       19.56       30.46      5.97 o 
   5   7   5        1.58       -0.12      3.89 o 
   6   7   5       24.93       11.51      6.82 o 
  -6   8   5        9.77       11.47      6.29 o 
  -5   8   5        7.89        7.03      7.39 o 
  -4   8   5        4.11        0.36      4.66 o 
  -3   8   5       11.89       11.59      5.68 o 
  -2   8   5       95.47       90.71     16.43 o 
  -1   8   5      457.10      438.81     18.07 o 
   0   8   5        0.68        1.32      3.65 o 
   1   8   5       59.86       44.04      6.15 o 
   2   8   5       40.88       33.41      7.84 o 
   3   8   5       21.26       26.19      5.51 o 
   4   8   5        2.07        2.20      4.23 o 
   5   8   5        0.04       -0.43      4.22 o 
  -4   9   5       61.89       66.25      9.82 o 
  -3   9   5       15.80       18.76      9.51 o 
  -2   9   5       24.83       44.63      8.47 o 
  -1   9   5        7.56       21.00      6.59 o 
   0   9   5        3.38        0.25      4.44 o 
   1   9   5        9.36        9.55      4.55 o 
   2   9   5       11.79        7.97      5.40 o 
   3   9   5       25.29       43.70      8.44 o 
 -10   0   6       16.86       34.35     12.03 o 
  -8   0   6       40.59       50.04      9.67 o 
  -6   0   6       31.06       26.42      4.81 o 
  -4   0   6      183.93      146.18      7.48 o 
  -2   0   6      351.14      344.95     14.86 o 
   0   0   6       15.36       18.14      3.42 o 
   2   0   6      624.47      578.63     12.40 o 
   4   0   6       52.88       60.26      8.72 o 
   6   0   6        1.81        4.97      6.66 o 
   8   0   6       27.89       29.15      6.39 o 
 -10   1   6        5.55        5.38      5.73 o 
  -9   1   6        5.45       13.26      5.86 o 
  -8   1   6       18.67       25.40      4.45 o 
  -7   1   6        0.72        0.42      2.45 o 
  -6   1   6       21.00       20.61      3.26 o 
  -5   1   6       34.93       39.48      3.75 o 
  -4   1   6      147.36      148.27      5.37 o 
  -3   1   6     1266.16     1301.03     18.46 o 
  -2   1   6        5.57        8.93      2.08 o 
  -1   1   6      306.85      337.11     10.93 o 
   0   1   6     3343.84     3268.41     50.77 o 
   1   1   6      542.71      554.65      8.87 o 
   2   1   6        0.65        2.42      1.18 o 
   3   1   6       28.13       32.05      3.90 o 
   4   1   6      128.47      125.57      8.15 o 
   5   1   6      178.54      191.32      9.79 o 
   6   1   6       16.39       29.60     12.88 o 
   7   1   6       12.62       12.77      4.52 o 
   8   1   6        0.01       -2.06      3.22 o 
   9   1   6        0.05        2.16      4.02 o 
 -10   2   6        0.00        4.47      5.52 o 
  -9   2   6       40.81       29.93      7.06 o 
  -8   2   6        2.91        5.35      3.58 o 
  -7   2   6        0.34       -3.14      2.48 o 
  -6   2   6       10.16        8.32      2.54 o 
  -5   2   6       38.76       39.48      3.78 o 
  -4   2   6       41.54       41.46      4.84 o 
  -3   2   6      532.91      516.62     11.60 o 
  -2   2   6      448.76      500.05      8.37 o 
  -1   2   6      113.44      137.04      4.59 o 
   0   2   6      378.34      352.09      7.96 o 
   1   2   6       17.71       22.71      1.85 o 
   2   2   6       18.41       20.60      2.34 o 
   3   2   6       27.80       30.18      2.72 o 
   4   2   6      347.56      376.31     10.81 o 
   5   2   6       63.65       63.78      6.98 o 
   6   2   6      427.09      403.37     26.93 o 
   7   2   6        6.75        2.04      7.25 o 
   8   2   6        7.91        6.28      5.29 o 
  -9   3   6        0.50       -3.96      6.25 o 
  -8   3   6      118.90      103.02      8.18 o 
  -7   3   6       19.59       28.05      4.09 o 
  -6   3   6        2.72        2.91      2.44 o 
  -5   3   6       45.38       46.44      4.22 o 
  -4   3   6       51.33       43.45      4.53 o 
  -3   3   6      193.92      212.04      7.42 o 
  -2   3   6     1385.29     1500.72     19.68 o 
  -1   3   6      305.03      315.17      6.66 o 
   0   3   6       25.41       18.12      2.58 o 
   1   3   6       66.43       62.75      2.74 o 
   2   3   6      227.98      236.72     10.13 o 
   3   3   6       49.35       52.40      4.43 o 
   4   3   6       25.10       21.46      3.51 o 
   5   3   6       54.44       43.46      6.65 o 
   6   3   6       41.41       31.41      6.69 o 
   7   3   6       67.44       50.27      8.20 o 
   8   3   6        9.38        6.33      5.56 o 
  -9   4   6       68.19       79.50     15.82 o 
  -8   4   6        8.44        5.94      4.37 o 
  -7   4   6        7.06       -1.17      3.48 o 
  -6   4   6        9.64        5.71      3.09 o 
  -5   4   6      501.24      499.97     16.61 o 
  -4   4   6     1136.72     1089.09     20.96 o 
  -3   4   6      103.50      100.90      5.84 o 
  -2   4   6      127.59      135.56      5.02 o 
  -1   4   6      196.72      194.85      5.57 o 
   0   4   6        4.07        4.46      1.98 o 
   1   4   6      322.57      314.32      7.90 o 
   2   4   6       24.31       18.79      4.64 o 
   3   4   6      147.74      160.14      8.88 o 
   4   4   6        1.15        2.39      2.69 o 
   5   4   6       13.19       12.32      4.81 o 
   6   4   6        6.56        3.80      6.16 o 
   7   4   6       36.80       42.54      9.91 o 
   8   4   6        1.84       -0.42      5.71 o 
  -8   5   6        0.10        3.66      5.95 o 
  -7   5   6        0.77       -0.53      3.17 o 
  -6   5   6       15.91       11.66      4.13 o 
  -5   5   6        1.21        1.37      3.11 o 
  -4   5   6      413.86      392.03     11.93 o 
  -3   5   6       60.50       61.69      5.36 o 
  -2   5   6        0.44        2.73      2.29 o 
  -1   5   6       66.10       73.36      4.84 o 
   0   5   6        8.42       14.30      2.92 o 
   1   5   6        0.86       -0.71      2.17 o 
   2   5   6        7.56       10.22      2.98 o 
   3   5   6       62.33       60.44      5.74 o 
   4   5   6      373.80      396.69     14.45 o 
   5   5   6        2.69        1.61      5.30 o 
   6   5   6        0.08       -2.50      4.39 o 
   7   5   6        7.53       12.75      6.58 o 
  -8   6   6        0.25        1.41      5.88 o 
  -7   6   6        5.32       13.42      4.76 o 
  -6   6   6        3.62        0.15      3.63 o 
  -5   6   6      109.73      122.65      8.14 o 
  -4   6   6       52.69       49.84      7.26 o 
  -3   6   6      500.70      473.23     17.56 o 
  -2   6   6      405.28      393.68     15.41 o 
  -1   6   6        1.57        1.57      2.35 o 
   0   6   6      658.83      741.21     27.40 o 
   1   6   6        4.34       -0.95      2.56 o 
   2   6   6       33.60       36.11      5.00 o 
   3   6   6       17.21       15.72      4.32 o 
   4   6   6        0.01        3.47      3.47 o 
   5   6   6       40.34       36.35      7.55 o 
   6   6   6        8.69        9.53      7.15 o 
  -7   7   6       37.10       46.76      9.32 o 
  -6   7   6       16.85       12.39      5.84 o 
  -5   7   6       12.67        8.31      5.41 o 
  -4   7   6       62.91       60.03     12.97 o 
  -3   7   6       16.81       21.88      5.90 o 
  -2   7   6       52.08       60.38      8.02 o 
  -1   7   6       44.97       44.13      5.57 o 
   0   7   6      378.37      366.91     10.65 o 
   1   7   6       82.97       92.94      6.21 o 
   2   7   6       55.97       59.40      7.54 o 
   3   7   6        0.81        2.22      3.51 o 
   4   7   6        0.03       -5.22      3.48 o 
   5   7   6       11.38        4.53      5.48 o 
  -5   8   6        2.82       10.42      6.11 o 
  -4   8   6       27.35       28.87      7.32 o 
  -3   8   6        3.71        9.24      5.14 o 
  -2   8   6       29.07       45.19      9.84 o 
  -1   8   6        9.91       12.29      7.65 o 
   0   8   6        2.29        8.63      4.00 o 
   1   8   6        7.46        7.48      5.58 o 
   2   8   6        0.48       -1.93      3.39 o 
   3   8   6        2.08        3.65      4.21 o 
   4   8   6        4.97        5.97      4.53 o 
  -3   9   6       20.95       17.05      6.47 o 
  -2   9   6        2.60        0.68      5.43 o 
  -1   9   6       64.10       61.06      9.25 o 
   0   9   6       15.84       20.63      6.30 o 
   1   9   6       15.02       12.07      5.09 o 
   2   9   6       18.04       26.13      7.16 o 
  -9   0   7        2.73       12.40      7.43 o 
  -7   0   7        9.53       10.99      7.12 o 
  -5   0   7     2566.25     2533.42     47.26 o 
  -3   0   7     1205.19     1304.62     26.80 o 
  -1   0   7       57.47       76.97      6.88 o 
   1   0   7     3882.59     3886.14     61.55 o 
   3   0   7        7.53        4.60      4.34 o 
   5   0   7        0.00       -2.06      5.44 o 
   7   0   7       15.16       25.60      6.10 o 
 -10   1   7        9.39        6.86      7.52 o 
  -9   1   7        1.88        3.38      4.85 o 
  -8   1   7       28.43       21.62      3.90 o 
  -7   1   7        0.00        0.29      2.44 o 
  -6   1   7       20.04       16.28      3.28 o 
  -5   1   7       12.40        4.93      2.41 o 
  -4   1   7      924.68      940.34     15.68 o 
  -3   1   7      681.36      702.21     14.11 o 
  -2   1   7      749.62      795.20     14.75 o 
  -1   1   7     2088.19     2106.48     36.11 o 
   0   1   7       86.20       77.04      4.62 o 
   1   1   7      507.40      521.95     11.84 o 
   2   1   7      105.64      114.48      3.76 o 
   3   1   7      287.52      280.98      7.43 o 
   4   1   7       47.86       55.82      9.27 o 
   5   1   7      200.45      211.63      8.98 o 
   6   1   7       12.36       18.59      4.81 o 
   7   1   7       35.53       24.95      5.12 o 
   8   1   7        1.75        4.87      3.75 o 
  -9   2   7       19.59       28.13      7.16 o 
  -8   2   7        0.78        6.96      3.22 o 
  -7   2   7       13.41       13.98      3.56 o 
  -6   2   7        4.52        2.00      2.65 o 
  -5   2   7        5.92        5.20      2.50 o 
  -4   2   7       35.96       38.30      4.12 o 
  -3   2   7       38.40       44.65      3.98 o 
  -2   2   7       74.51       91.09      3.50 o 
  -1   2   7      530.24      516.94     10.39 o 
   0   2   7     3219.83     3253.53     42.47 o 
   1   2   7      437.79      436.16      8.43 o 
   2   2   7      454.80      434.78      7.45 o 
   3   2   7      109.76      109.26      4.72 o 
   4   2   7      117.29      113.20      8.05 o 
   5   2   7       24.09       21.90      4.22 o 
   6   2   7        1.63        0.90      3.69 o 
   7   2   7       41.19       41.83     13.54 o 
   8   2   7       13.74       11.98      5.87 o 
  -9   3   7       34.63       22.62      6.95 o 
  -8   3   7       27.62       25.56      5.33 o 
  -7   3   7      255.92      253.09     13.41 o 
  -6   3   7        0.73        1.98      2.70 o 
  -5   3   7      147.87      135.28      7.35 o 
  -4   3   7       97.24       99.71      6.15 o 
  -3   3   7       23.95       16.38      3.04 o 
  -2   3   7       40.27       41.29      2.91 o 
  -1   3   7      994.88      987.82     16.97 o 
   0   3   7       95.52       92.53      8.52 o 
   1   3   7       91.17       89.38      3.46 o 
   2   3   7       62.67       62.67      3.11 o 
   3   3   7        0.07       -0.81      2.18 o 
   4   3   7       57.55       50.77      6.75 o 
   5   3   7       33.45       37.99      6.56 o 
   6   3   7        6.32        5.61      6.62 o 
   7   3   7       22.72       18.59      7.41 o 
   8   3   7       97.79       82.69     19.94 o 
  -9   4   7       27.48       37.77      8.30 o 
  -8   4   7        2.49       -0.42      3.81 o 
  -7   4   7        4.00        7.56      4.06 o 
  -6   4   7       87.93       96.81     13.46 o 
  -5   4   7      269.62      253.91      9.91 o 
  -4   4   7      875.48      849.50     18.16 o 
  -3   4   7        9.28        9.25      3.15 o 
  -2   4   7      276.48      274.73      7.07 o 
  -1   4   7      791.93      784.62     12.88 o 
   0   4   7       72.80       71.15      9.05 o 
   1   4   7       61.86       57.18      4.05 o 
   2   4   7      453.66      452.69     10.09 o 
   3   4   7       21.51       23.00      3.93 o 
   4   4   7        3.97        2.05      2.82 o 
   5   4   7       28.70       27.20      6.24 o 
   6   4   7        2.77       -4.82      3.84 o 
   7   4   7        2.68        0.68      5.35 o 
  -8   5   7       11.59        5.55      5.96 o 
  -7   5   7        6.43        1.75      3.89 o 
  -6   5   7      262.81      281.95     11.27 o 
  -5   5   7       55.24       62.89      6.23 o 
  -4   5   7      617.57      589.97     23.41 o 
  -3   5   7       19.27       10.20      3.26 o 
  -2   5   7        8.45        7.91      6.44 o 
  -1   5   7       68.46       67.71      5.34 o 
   0   5   7        8.71        7.20      3.06 o 
   1   5   7        2.28        2.81      2.57 o 
   2   5   7      344.22      360.25     11.61 o 
   3   5   7      316.28      323.78     11.20 o 
   4   5   7      112.19      113.22      9.04 o 
   5   5   7        0.26       -2.21      5.46 o 
   6   5   7       36.17       38.60      7.97 o 
   7   5   7        0.49       -0.21      4.99 o 
  -7   6   7        9.94        9.71      5.39 o 
  -6   6   7       28.75       35.08      6.88 o 
  -5   6   7       15.55       13.09      4.37 o 
  -4   6   7       10.12       14.95      5.12 o 
  -3   6   7      304.07      263.56     12.99 o 
  -2   6   7      160.30      147.16     10.56 o 
  -1   6   7      231.39      236.01      8.02 o 
   0   6   7      179.24      170.69     14.07 o 
   1   6   7        4.93        6.76      3.15 o 
   2   6   7      890.70      870.44     16.73 o 
   3   6   7       83.67       91.17      8.24 o 
   4   6   7      116.38      111.16      8.14 o 
   5   6   7        3.74       -6.38      4.67 o 
   6   6   7        2.07        0.86      5.52 o 
  -6   7   7        0.00       11.07      5.60 o 
  -5   7   7       53.68       57.05      8.76 o 
  -4   7   7        4.22        3.76      4.97 o 
  -3   7   7      115.57      113.67     10.60 o 
  -2   7   7       26.13       17.43      5.68 o 
  -1   7   7       20.47       20.86      4.47 o 
   0   7   7       10.55       12.13      3.45 o 
   1   7   7      203.74      211.02      8.46 o 
   2   7   7       67.59       73.45      5.82 o 
   3   7   7       10.08        9.94      6.37 o 
   4   7   7       27.65       22.60      5.58 o 
   5   7   7        0.07        6.40      9.05 o 
  -5   8   7        7.99        9.93      6.09 o 
  -4   8   7       10.03       10.65      8.85 o 
  -3   8   7        7.51       13.35      5.93 o 
  -2   8   7        8.26        7.57      5.02 o 
  -1   8   7       67.37       62.57      8.83 o 
   0   8   7       60.13       64.74      7.02 o 
   1   8   7      167.97      165.11      8.41 o 
   2   8   7        3.29       -4.37      5.24 o 
   3   8   7        0.66       -6.03      4.02 o 
   4   8   7       12.57        8.01      4.69 o 
  -3   9   7        4.50       15.30      6.70 o 
  -2   9   7       96.38       88.36     10.52 o 
  -1   9   7       11.26        6.86      6.95 o 
   0   9   7        2.30        0.07      4.58 o 
   1   9   7       61.05       60.03      9.30 o 
 -10   0   8       57.08       59.96     13.65 o 
  -8   0   8       23.19        8.76      7.87 o 
  -6   0   8      385.83      345.67     13.84 o 
  -4   0   8      286.43      264.59     12.93 o 
  -2   0   8      192.62      203.88     11.71 o 
   0   0   8     1140.00     1181.00     31.88 o 
   2   0   8      454.56      462.14     11.88 o 
   4   0   8       94.44      105.34     11.96 o 
   6   0   8       19.08       15.04      8.09 o 
   8   0   8        9.43       13.12      5.90 o 
 -10   1   8        0.05       11.39      6.11 o 
  -9   1   8       46.62       49.36      6.54 o 
  -8   1   8       59.49       58.18      5.66 o 
  -7   1   8       24.07       24.68      3.88 o 
  -6   1   8       14.47       13.53      3.60 o 
  -5   1   8       77.22       60.42      4.63 o 
  -4   1   8       15.16       17.89      2.90 o 
  -3   1   8      463.27      427.02     15.27 o 
  -2   1   8        0.00        0.38      2.09 o 
  -1   1   8      538.96      577.90     14.57 o 
   0   1   8        4.18        3.31      2.34 o 
   1   1   8      114.10      133.54      5.05 o 
   2   1   8      150.55      155.43      5.14 o 
   3   1   8        0.09       -0.53      3.13 o 
   4   1   8      101.00       90.39      7.60 o 
   5   1   8        4.28       -2.08      2.92 o 
   6   1   8        1.38        5.78      3.47 o 
   7   1   8       15.46       14.86      5.72 o 
   8   1   8        9.96       17.45      6.66 o 
  -9   2   8       41.37       38.24      6.34 o 
  -8   2   8       55.31       46.34      5.25 o 
  -7   2   8       23.64       23.84      3.94 o 
  -6   2   8        2.42        2.87      2.77 o 
  -5   2   8       31.06       26.93      3.69 o 
  -4   2   8       77.15       78.68      7.81 o 
  -3   2   8      242.71      246.26     10.29 o 
  -2   2   8      254.46      258.08      7.74 o 
  -1   2   8       10.01        4.96      1.78 o 
   0   2   8       11.30       10.91      2.18 o 
   1   2   8       52.66       56.15      3.43 o 
   2   2   8       73.78       73.97      3.32 o 
   3   2   8       17.49       14.73      2.95 o 
   4   2   8        3.09        7.61      4.06 o 
   5   2   8       82.15       92.81      8.92 o 
   6   2   8       83.62       89.53      9.66 o 
   7   2   8       26.96       13.95      5.78 o 
   8   2   8        7.46        6.36      5.72 o 
  -9   3   8        1.23       -2.23      4.09 o 
  -8   3   8      104.73      102.33      7.15 o 
  -7   3   8       81.89       85.79      6.29 o 
  -6   3   8      217.30      204.92      9.87 o 
  -5   3   8       27.84       26.99      4.37 o 
  -4   3   8        6.71        9.20      4.00 o 
  -3   3   8       84.24       78.35      5.45 o 
  -2   3   8       73.64       76.87      3.96 o 
  -1   3   8        6.13        3.90      1.94 o 
   0   3   8      505.00      549.29     11.95 o 
   1   3   8      261.60      259.31      7.57 o 
   2   3   8       95.79      110.43      5.04 o 
   3   3   8       12.80       10.71      3.13 o 
   4   3   8        0.00        2.31      4.43 o 
   5   3   8        1.30       -5.17      3.64 o 
   6   3   8       24.32       21.07      6.25 o 
   7   3   8       26.41       17.41      6.39 o 
   8   3   8       10.34       10.77      6.59 o 
  -9   4   8       62.92       71.50     12.95 o 
  -8   4   8       74.64       74.73      7.56 o 
  -7   4   8      210.14      214.11     10.65 o 
  -6   4   8       28.47       18.87      6.73 o 
  -5   4   8        8.27       14.25      5.33 o 
  -4   4   8       91.04       86.60      8.79 o 
  -3   4   8      165.44      158.41      7.39 o 
  -2   4   8      613.49      569.18     10.83 o 
  -1   4   8      270.70      260.47     10.94 o 
   0   4   8        0.90        0.86      1.95 o 
   1   4   8       81.22       81.55      4.77 o 
   2   4   8       28.00       28.91      3.49 o 
   3   4   8      236.86      249.23      9.46 o 
   4   4   8       34.44       27.21      5.73 o 
   5   4   8       31.03       22.88      6.12 o 
   6   4   8       15.73       22.29      6.72 o 
   7   4   8       19.92       18.07      6.58 o 
  -8   5   8       16.70        9.96      6.44 o 
  -7   5   8       24.52       28.79      5.51 o 
  -6   5   8       16.36       13.81      4.31 o 
  -5   5   8        0.24        1.45      3.34 o 
  -4   5   8       23.62       24.44      4.53 o 
  -3   5   8      289.28      282.79     10.05 o 
  -2   5   8      395.57      375.24     14.52 o 
  -1   5   8       12.34        9.41      3.19 o 
   0   5   8      127.77      134.75      6.91 o 
   1   5   8      195.46      215.64     11.28 o 
   2   5   8      125.92      126.85      9.28 o 
   3   5   8        5.11        7.57      3.62 o 
   4   5   8       45.57       40.55      7.05 o 
   5   5   8       12.87       15.26      6.00 o 
   6   5   8       37.70       31.76      7.63 o 
   7   5   8        0.61        5.26      6.30 o 
  -7   6   8        7.05       12.74      6.66 o 
  -6   6   8       35.65       32.59      5.97 o 
  -5   6   8       65.58       62.78      9.47 o 
  -4   6   8        3.84        3.12      4.31 o 
  -3   6   8        5.96        3.28      4.18 o 
  -2   6   8      486.13      493.18     18.18 o 
  -1   6   8      450.97      443.44     11.28 o 
   0   6   8      196.06      193.49     10.36 o 
   1   6   8        9.07        8.96      3.10 o 
   2   6   8      359.59      351.03     12.25 o 
   3   6   8        2.57        5.08      3.73 o 
   4   6   8       18.18        8.16     15.50 o 
   5   6   8       15.74       12.99      8.24 o 
   6   6   8       14.40       12.15      6.65 o 
  -6   7   8        0.00        3.28      5.73 o 
  -5   7   8       24.23       22.03      6.44 o 
  -4   7   8        0.88        2.25      4.72 o 
  -3   7   8       60.15       54.37      8.23 o 
  -2   7   8       20.85       23.15      6.88 o 
  -1   7   8       25.62       24.37      4.84 o 
   0   7   8      132.34      151.71      7.64 o 
   1   7   8       27.26       30.36      4.54 o 
   2   7   8       36.26       25.65      5.26 o 
   3   7   8        0.81        2.58      3.78 o 
   4   7   8        5.99        6.31      4.41 o 
   5   7   8        2.53       -5.65      5.63 o 
  -5   8   8        8.87        7.99      5.88 o 
  -4   8   8        0.08       12.77      5.89 o 
  -3   8   8        4.50       -2.91      4.48 o 
  -2   8   8      101.55      104.00     11.00 o 
  -1   8   8        4.35        4.43      5.05 o 
   0   8   8       14.19       10.53      5.50 o 
   1   8   8        0.74       -2.07      3.25 o 
   2   8   8       40.97       38.84      6.70 o 
   3   8   8       36.09       27.87      7.97 o 
  -2   9   8        0.12        7.52      5.94 o 
  -1   9   8        3.62        2.33      5.26 o 
   0   9   8       11.25       13.07      6.93 o 
  -9   0   9       98.19      108.67     13.72 o 
  -7   0   9        2.10        2.53      5.96 o 
  -5   0   9        5.21        2.95      3.42 o 
  -3   0   9      926.19      994.41     22.86 o 
  -1   0   9        2.84        1.21      3.09 o 
   1   0   9      182.51      182.95     10.60 o 
   3   0   9     1451.25     1427.51     44.66 o 
   5   0   9       34.65       29.46      8.57 o 
   7   0   9        1.02       -0.79      7.43 o 
  -9   1   9       21.12       14.36      4.13 o 
  -8   1   9        8.07       12.41      3.67 o 
  -7   1   9       52.38       53.52      6.52 o 
  -6   1   9        4.98       11.00      3.12 o 
  -5   1   9        0.51       -1.04      2.47 o 
  -4   1   9       13.61       14.28      3.22 o 
  -3   1   9      350.95      337.10      9.78 o 
  -2   1   9     1366.71     1409.74     28.53 o 
  -1   1   9      306.43      343.90     11.16 o 
   0   1   9      147.95      152.84      6.95 o 
   1   1   9       25.17       30.14      5.69 o 
   2   1   9      108.33      103.16      4.29 o 
   3   1   9       35.55       43.64      5.80 o 
   4   1   9      160.22      163.01     10.12 o 
   5   1   9       32.32       35.34      5.09 o 
   6   1   9        0.14        0.49      3.66 o 
   7   1   9        0.16       -1.06      4.12 o 
   8   1   9        2.69        4.34      5.63 o 
  -9   2   9        0.42       -0.64      3.91 o 
  -8   2   9       11.11        4.53      3.33 o 
  -7   2   9      139.52      143.47      8.65 o 
  -6   2   9       94.57       97.93      6.22 o 
  -5   2   9       75.14       73.13      6.17 o 
  -4   2   9       92.35       98.11      6.36 o 
  -3   2   9       31.74       36.30      5.84 o 
  -2   2   9      730.48      726.96     20.81 o 
  -1   2   9      175.96      195.92      8.03 o 
   0   2   9      249.92      264.12      7.78 o 
   1   2   9      900.31      903.17     14.58 o 
   2   2   9      985.86      979.28     13.63 o 
   3   2   9       96.98       97.59      6.14 o 
   4   2   9        0.99       -0.93      3.35 o 
   5   2   9        0.11        2.03      3.79 o 
   6   2   9       25.34       19.02      9.38 o 
   7   2   9       10.92        5.73      4.97 o 
  -9   3   9       18.60       20.22      5.76 o 
  -8   3   9      132.60      117.22      8.81 o 
  -7   3   9        1.24       -1.32      3.48 o 
  -6   3   9       33.21       37.37      5.25 o 
  -5   3   9      268.58      244.43      9.77 o 
  -4   3   9       69.84       79.05      6.05 o 
  -3   3   9      181.60      181.28      7.72 o 
  -2   3   9      267.17      270.08      6.99 o 
  -1   3   9       98.55      100.41      5.34 o 
   0   3   9        0.41        0.90      2.17 o 
   1   3   9        1.03       -1.63      1.47 o 
   2   3   9        0.10        5.03      3.10 o 
   3   3   9        2.21        7.15      3.39 o 
   4   3   9       76.67       82.73      8.72 o 
   5   3   9       18.96       25.28      6.00 o 
   6   3   9        0.00       -6.36      6.82 o 
   7   3   9       20.30       16.26     11.55 o 
  -8   4   9       76.61       80.06      7.82 o 
  -7   4   9        9.42       10.98      4.18 o 
  -6   4   9        4.12        4.48      3.73 o 
  -5   4   9      224.73      207.36      9.41 o 
  -4   4   9       33.21       33.44      4.56 o 
  -3   4   9      220.18      206.24      8.61 o 
  -2   4   9        3.99        3.15      2.51 o 
  -1   4   9       72.32       71.07      5.43 o 
   0   4   9        7.83        6.91      2.46 o 
   1   4   9      686.16      663.23     13.18 o 
   2   4   9      106.12      109.91      6.77 o 
   3   4   9       71.42       67.99      6.56 o 
   4   4   9        4.41        9.83      4.59 o 
   5   4   9       88.18      112.62     11.00 o 
   6   4   9        1.03       -0.87      4.49 o 
   7   4   9        1.87        2.40      6.42 o 
  -8   5   9        0.04       -2.51      4.17 o 
  -7   5   9       32.17       31.07     15.44 o 
  -6   5   9       31.22       47.09     10.22 o 
  -5   5   9        0.16        0.87      3.95 o 
  -4   5   9      344.14      345.92     11.78 o 
  -3   5   9      412.86      407.49     15.83 o 
  -2   5   9      314.49      284.54     13.13 o 
  -1   5   9      230.55      204.65      8.23 o 
   0   5   9        1.88       -1.34      2.26 o 
   1   5   9        8.69        7.71      2.83 o 
   2   5   9       10.80        6.05      3.27 o 
   3   5   9        8.84       11.92      4.02 o 
   4   5   9      529.14      542.25     20.71 o 
   5   5   9      136.25      129.36     22.85 o 
   6   5   9       15.79        7.45      5.76 o 
  -7   6   9        0.63       -3.89      3.96 o 
  -6   6   9        1.81        0.32      4.74 o 
  -5   6   9       20.00       32.41      6.78 o 
  -4   6   9      109.09       94.03      9.79 o 
  -3   6   9        0.02        3.78      4.35 o 
  -2   6   9       42.22       52.28      7.65 o 
  -1   6   9       21.57       14.16      5.91 o 
   0   6   9        8.02       12.08      3.23 o 
   1   6   9       44.37       47.94      4.87 o 
   2   6   9       56.66       51.06      6.12 o 
   3   6   9        7.48        3.00      5.09 o 
   4   6   9      154.76      173.88     13.31 o 
   5   6   9        0.12       -1.17      5.19 o 
  -6   7   9        5.59       17.95      6.34 o 
  -5   7   9       24.82       13.86      6.35 o 
  -4   7   9        2.36        3.05      4.72 o 
  -3   7   9       81.15       67.67      8.97 o 
  -2   7   9       17.49       17.93      4.70 o 
  -1   7   9      113.15      104.28      8.06 o 
   0   7   9        6.26        1.13      3.26 o 
   1   7   9        2.06        1.28      3.73 o 
   2   7   9        9.00        4.91      3.95 o 
   3   7   9       64.77       67.57      8.77 o 
   4   7   9        3.61       -2.04      5.34 o 
  -4   8   9       39.61       51.07     10.10 o 
  -3   8   9       13.49       23.83      6.92 o 
  -2   8   9        7.59       15.27      5.97 o 
  -1   8   9       20.14       15.40      6.07 o 
   0   8   9       39.28       44.04     10.40 o 
   1   8   9       49.63       38.25      5.26 o 
   2   8   9       70.40       74.44     12.96 o 
   3   8   9       10.35       11.41      5.27 o 
  -8   0  10      147.41      143.53     16.28 o 
  -6   0  10        0.36       -1.05      3.95 o 
  -4   0  10       67.07       66.04      7.30 o 
  -2   0  10      161.25      150.73     11.74 o 
   0   0  10      284.84      270.92     13.63 o 
   2   0  10      253.48      242.24      9.18 o 
   4   0  10       46.81       43.78      8.98 o 
   6   0  10        1.80       -0.55      7.03 o 
  -9   1  10        2.47        5.44      3.60 o 
  -8   1  10       20.90       15.36      4.51 o 
  -7   1  10       12.96       10.29      3.27 o 
  -6   1  10       21.71       15.44      4.13 o 
  -5   1  10       79.48       72.79      5.48 o 
  -4   1  10       88.76       96.91      6.60 o 
  -3   1  10      102.80      118.39      7.92 o 
  -2   1  10      291.36      276.58     10.82 o 
  -1   1  10      187.62      187.91      8.62 o 
   0   1  10      675.68      662.91     17.34 o 
   1   1  10        1.22        0.41      3.24 o 
   2   1  10       50.57       51.54      4.35 o 
   3   1  10       22.18       23.62      5.19 o 
   4   1  10       47.67       47.70     12.93 o 
   5   1  10       22.23       17.29      5.63 o 
   6   1  10        0.02       -1.23      3.74 o 
   7   1  10        2.81        9.59      5.53 o 
  -9   2  10       30.92       37.44      5.50 o 
  -8   2  10       38.95       46.27      5.60 o 
  -7   2  10      134.83      141.59     10.42 o 
  -6   2  10      645.71      665.26     17.28 o 
  -5   2  10       30.23       33.24      4.86 o 
  -4   2  10       94.65       95.60      9.23 o 
  -3   2  10       64.14       60.18      5.23 o 
  -2   2  10        2.44        1.49      2.00 o 
  -1   2  10      583.30      608.58     16.81 o 
   0   2  10       36.01       39.39      4.94 o 
   1   2  10       65.89       74.36      9.74 o 
   2   2  10       17.64       20.61      2.89 o 
   3   2  10      105.16      114.28     10.04 o 
   4   2  10       32.04       28.20      5.55 o 
   5   2  10       23.12       17.31      5.74 o 
   6   2  10       18.29       16.26      5.71 o 
   7   2  10       40.99       34.50     15.14 o 
  -9   3  10       11.63       10.51      4.98 o 
  -8   3  10        4.21       16.75      4.77 o 
  -7   3  10      232.22      237.40     12.59 o 
  -6   3  10      240.03      242.27     10.41 o 
  -5   3  10      383.08      391.14     14.91 o 
  -4   3  10      328.98      337.83     11.20 o 
  -3   3  10        3.90        4.91      2.87 o 
  -2   3  10       14.93       24.40      5.07 o 
  -1   3  10        4.85        7.28      2.58 o 
   0   3  10        7.71       11.83      2.92 o 
   1   3  10      111.77      104.20      5.18 o 
   2   3  10        3.43        3.16      5.33 o 
   3   3  10      100.20      101.63      9.11 o 
   4   3  10        2.83        2.52      3.70 o 
   5   3  10       35.53       45.38     12.82 o 
   6   3  10        2.83        2.20      9.25 o 
   7   3  10        0.66        2.90     14.49 o 
  -8   4  10        7.36       11.12      4.74 o 
  -7   4  10      230.78      222.91     15.58 o 
  -6   4  10       43.66       44.69      5.98 o 
  -5   4  10       50.93       57.53      6.15 o 
  -4   4  10        0.26       -0.62      2.89 o 
  -3   4  10       47.70       47.28      5.13 o 
  -2   4  10       33.17       39.87      7.60 o 
  -1   4  10       48.39       47.41      4.76 o 
   0   4  10       87.33       95.40      8.19 o 
   1   4  10       97.77       94.49      5.39 o 
   2   4  10        5.58        1.46      5.90 o 
   3   4  10       13.18       12.98      4.93 o 
   4   4  10       62.84       55.80      8.27 o 
   5   4  10       44.38       45.34      8.44 o 
   6   4  10       57.14       41.31      8.14 o 
  -8   5  10        2.11        1.98      4.46 o 
  -7   5  10       25.98       19.58      5.23 o 
  -6   5  10        8.75        5.43      4.03 o 
  -5   5  10        5.26        5.49      5.77 o 
  -4   5  10      105.52      114.92     22.46 o 
  -3   5  10        0.00       -4.72      3.15 o 
  -2   5  10       35.90       32.87      7.95 o 
  -1   5  10       65.92       81.41      8.13 o 
   0   5  10       55.49       53.44      4.68 o 
   1   5  10        1.18        2.57      2.62 o 
   2   5  10      144.20      155.49      8.64 o 
   3   5  10       51.16       59.53      6.35 o 
   4   5  10       63.94       64.34      8.84 o 
   5   5  10        0.01        3.18      5.08 o 
   6   5  10       19.55       17.62     10.41 o 
  -7   6  10       23.57       24.34      5.80 o 
  -6   6  10        2.14        1.76      5.07 o 
  -5   6  10       14.00        4.71      4.85 o 
  -4   6  10       29.32       28.92      6.80 o 
  -3   6  10        7.77        5.66      4.58 o 
  -2   6  10       64.16      102.98      9.99 o 
  -1   6  10      307.09      294.87     11.50 o 
   0   6  10      390.72      420.94     11.42 o 
   1   6  10       85.27       81.38      5.96 o 
   2   6  10        2.88       -0.41      3.61 o 
   3   6  10       63.50       58.90      8.83 o 
   4   6  10       33.21       41.00      8.06 o 
   5   6  10       12.58        6.02      8.64 o 
  -6   7  10        0.20        1.68      5.13 o 
  -5   7  10       50.77       49.36      9.93 o 
  -4   7  10       36.17       48.52      8.27 o 
  -3   7  10        8.39       -2.12      4.40 o 
  -2   7  10       11.51       13.35      4.49 o 
  -1   7  10        4.85        7.22      3.84 o 
   0   7  10       32.77       28.92      5.43 o 
   1   7  10       36.05       34.08      7.70 o 
   2   7  10       49.70       63.34      9.98 o 
   3   7  10        2.85        5.36      4.14 o 
   4   7  10        0.14       -1.77      6.09 o 
  -4   8  10        6.42       -1.58      8.22 o 
  -3   8  10       11.14       19.11      9.16 o 
  -2   8  10        4.55        6.33      9.91 o 
  -1   8  10       19.20       32.26      7.29 o 
   0   8  10        9.95       -0.94      4.10 o 
   1   8  10       12.18       16.90      5.17 o 
   2   8  10        1.89        4.75      4.35 o 
  -9   0  11       33.24       26.20      6.81 o 
  -7   0  11        2.69        4.89      4.38 o 
  -5   0  11      633.27      622.17     19.96 o 
  -3   0  11       19.88       20.19      5.92 o 
  -1   0  11       87.81       79.17     20.18 o 
   1   0  11        4.49        4.52      3.00 o 
   3   0  11       11.45       21.04      7.39 o 
   5   0  11      285.66      289.57     20.65 o 
   7   0  11        1.59        2.07      5.16 o 
  -9   1  11        1.81       -2.22      3.30 o 
  -8   1  11       92.75       81.44      6.74 o 
  -7   1  11      107.20      116.09      7.41 o 
  -6   1  11       15.36       14.19      5.25 o 
  -5   1  11      335.16      349.22     14.85 o 
  -4   1  11       81.74       76.36      7.44 o 
  -3   1  11       97.28       94.30      7.70 o 
  -2   1  11       38.80       43.64      5.62 o 
  -1   1  11        2.59        2.36      2.59 o 
   0   1  11      320.54      330.84     18.07 o 
   1   1  11       26.81       32.73      3.84 o 
   2   1  11        5.52       -0.96      3.20 o 
   3   1  11      109.44       93.96      8.24 o 
   4   1  11       31.84       33.30     14.68 o 
   5   1  11       17.21       14.98      5.58 o 
   6   1  11       25.28       29.60      6.81 o 
   7   1  11        0.01        3.06      4.99 o 
  -9   2  11        0.46        3.16      3.66 o 
  -8   2  11        1.51        2.32      3.35 o 
  -7   2  11       42.14       39.45      7.05 o 
  -6   2  11      290.80      274.86     11.17 o 
  -5   2  11        0.00       -3.18      2.72 o 
  -4   2  11      344.94      348.03     11.51 o 
  -3   2  11      145.74      137.71     17.11 o 
  -2   2  11       44.22       37.34      3.87 o 
  -1   2  11      354.18      424.79     14.13 o 
   0   2  11      438.13      478.67     20.80 o 
   1   2  11        4.54        2.66      2.09 o 
   2   2  11        8.00        4.60      3.66 o 
   3   2  11       23.63       17.46      4.98 o 
   4   2  11       92.38       81.84      8.79 o 
   5   2  11       20.54       26.51      6.43 o 
   6   2  11       36.89       34.98      7.52 o 
   7   2  11        0.70        4.47      5.08 o 
  -8   3  11        5.04        5.38      4.44 o 
  -7   3  11       47.17       54.69      7.67 o 
  -6   3  11      178.85      175.68     14.03 o 
  -5   3  11      121.38      155.61      8.86 o 
  -4   3  11        1.39       -1.28      2.83 o 
  -3   3  11        9.33        5.86      3.75 o 
  -2   3  11       54.36       57.49      7.89 o 
  -1   3  11       95.46       95.60      7.27 o 
   0   3  11        4.13        6.20      2.77 o 
   1   3  11       94.45       93.28      5.21 o 
   2   3  11       51.39       52.43      5.14 o 
   3   3  11       89.34       80.84      8.63 o 
   4   3  11        0.01        0.73      7.78 o 
   5   3  11        1.38       -3.52      3.96 o 
   6   3  11        0.31        0.10      6.36 o 
  -8   4  11        2.11        5.82      4.60 o 
  -7   4  11       42.65       46.11      6.98 o 
  -6   4  11       16.86       22.45      4.81 o 
  -5   4  11      114.76      113.80     15.70 o 
  -4   4  11        0.71        4.30      3.27 o 
  -3   4  11      210.18      183.12      8.67 o 
  -2   4  11       72.68       70.01      7.70 o 
  -1   4  11        6.67        9.81      3.27 o 
   0   4  11       41.26       36.61      4.03 o 
   1   4  11      153.33      153.18      7.30 o 
   2   4  11        0.00        8.17      3.20 o 
   3   4  11       46.10       53.23      7.75 o 
   4   4  11       61.51       45.88      7.65 o 
   5   4  11        4.85        3.95      8.77 o 
   6   4  11      100.88      110.84     12.53 o 
  -7   5  11        2.30        2.09      4.18 o 
  -6   5  11        4.10        4.42      5.43 o 
  -5   5  11        4.58        4.39      3.86 o 
  -4   5  11       43.35       51.15      7.58 o 
  -3   5  11      215.38      256.76     18.48 o 
  -2   5  11      170.06      205.85     14.09 o 
  -1   5  11      264.31      250.35     12.46 o 
   0   5  11        7.07        3.98      2.71 o 
   1   5  11       53.67       58.63      6.07 o 
   2   5  11        7.52        8.06      4.49 o 
   3   5  11        4.01        1.92      4.26 o 
   4   5  11        0.62       -3.64      3.90 o 
   5   5  11       26.32       20.62      6.82 o 
  -6   6  11       21.57       20.65      6.54 o 
  -5   6  11       21.90       21.19      6.40 o 
  -4   6  11        1.19       -2.37      4.03 o 
  -3   6  11       22.02       12.86     11.03 o 
  -2   6  11      130.91      119.84     10.63 o 
  -1   6  11       45.91       54.69      8.17 o 
   0   6  11       43.42       30.18      5.22 o 
   1   6  11       34.00       40.57      5.70 o 
   2   6  11       14.77        7.60      4.08 o 
   3   6  11        6.49       13.20      8.13 o 
   4   6  11        4.64        1.72      8.04 o 
  -5   7  11       55.52       35.61      7.95 o 
  -4   7  11        3.76        1.14      4.97 o 
  -3   7  11        0.90       -0.95      4.34 o 
  -2   7  11        1.47        6.45      4.17 o 
  -1   7  11       67.55       65.23      7.26 o 
   0   7  11       53.43       48.27      6.85 o 
   1   7  11        2.81        1.14      3.94 o 
   2   7  11        0.03        2.04      8.31 o 
   3   7  11        0.38        0.35      5.40 o 
  -3   8  11       20.01       20.42      7.17 o 
  -2   8  11        2.12        6.16      5.63 o 
  -1   8  11       31.62       18.54      5.43 o 
   0   8  11        9.22        5.65      4.50 o 
   1   8  11       54.46       55.83      9.27 o 
  -8   0  12       55.08       43.96     10.04 o 
  -6   0  12      280.32      296.02     14.68 o 
  -4   0  12        0.17        0.66      4.56 o 
  -2   0  12      340.88      319.36     17.46 o 
   0   0  12        2.08        2.54      3.53 o 
   2   0  12        1.66        3.20      4.63 o 
   4   0  12        5.73        3.46      5.70 o 
   6   0  12        5.00        6.18      8.13 o 
  -9   1  12        6.72       16.44      4.41 o 
  -8   1  12        0.03       -1.02      3.11 o 
  -7   1  12       27.69       27.43      4.69 o 
  -6   1  12        7.31        3.20      3.31 o 
  -5   1  12        0.48       -1.78      2.32 o 
  -4   1  12      274.87      269.68     12.52 o 
  -3   1  12      324.09      310.13     13.07 o 
  -2   1  12        5.08       10.07      3.94 o 
  -1   1  12       14.64       15.22      3.93 o 
   0   1  12      247.91      274.79     24.43 o 
   1   1  12        0.53        3.82      2.26 o 
   2   1  12      350.67      347.11     29.96 o 
   3   1  12       45.80       51.98      7.85 o 
   4   1  12        2.53        3.76      4.29 o 
   5   1  12       14.15        8.09      8.28 o 
   6   1  12       14.62       16.99      6.08 o 
  -8   2  12        9.13       17.42      5.17 o 
  -7   2  12      101.61      121.76      8.60 o 
  -6   2  12      163.75      168.52     12.17 o 
  -5   2  12        2.19        3.94      3.21 o 
  -4   2  12     1349.11     1338.63     32.34 o 
  -3   2  12       28.88       33.52      9.66 o 
  -2   2  12      305.43      325.56     13.33 o 
  -1   2  12       29.30       32.59      5.50 o 
   0   2  12       46.05       43.18      8.53 o 
   1   2  12       94.75       89.90      5.00 o 
   2   2  12       52.68       52.21      5.28 o 
   3   2  12       23.37       15.59      5.03 o 
   4   2  12        0.60        0.76      3.56 o 
   5   2  12       21.88       24.30      6.36 o 
   6   2  12        0.07       -5.90      4.41 o 
  -8   3  12        2.98       -0.33      4.01 o 
  -7   3  12       12.77        8.55      4.30 o 
  -6   3  12       33.64       28.44      5.92 o 
  -5   3  12      969.08      967.81     26.86 o 
  -4   3  12      104.30       94.58     10.18 o 
  -3   3  12      119.49      138.35     10.10 o 
  -2   3  12       60.60       58.37     15.10 o 
  -1   3  12      108.88      114.44     10.82 o 
   0   3  12        0.77        0.32      4.18 o 
   1   3  12      244.27      254.04      9.60 o 
   2   3  12       14.26       13.16      4.54 o 
   3   3  12      140.20      137.96     11.01 o 
   4   3  12        0.77       -4.68      3.80 o 
   5   3  12        1.17       -2.02      5.02 o 
   6   3  12        1.91        2.08      8.88 o 
  -8   4  12        3.35        3.39      4.64 o 
  -7   4  12        0.13        6.47      5.05 o 
  -6   4  12        5.58        0.81      3.60 o 
  -5   4  12       14.57       11.23      4.13 o 
  -4   4  12        5.59        7.65      3.68 o 
  -3   4  12       46.22       49.11      7.27 o 
  -2   4  12       74.97       58.72      7.39 o 
  -1   4  12       11.02        5.18      7.08 o 
   0   4  12        0.14       -1.87      2.34 o 
   1   4  12        0.71        5.50      3.13 o 
   2   4  12        2.20       -0.05      2.64 o 
   3   4  12        0.29        5.74      4.46 o 
   4   4  12        9.30        1.22      4.45 o 
   5   4  12       11.37        8.06      5.70 o 
  -7   5  12       14.23       19.32      5.38 o 
  -6   5  12        1.58       -0.47      3.65 o 
  -5   5  12        2.50       -1.35      4.06 o 
  -4   5  12        0.04        1.59      4.51 o 
  -3   5  12        1.39        2.86      4.37 o 
  -2   5  12      124.24      114.21      9.90 o 
  -1   5  12       30.25       39.44      6.27 o 
   0   5  12       11.60       12.16      3.32 o 
   1   5  12       20.02       15.21      4.00 o 
   2   5  12        0.03        2.15      3.21 o 
   3   5  12        0.91        1.20      4.23 o 
   4   5  12       30.67       19.25      6.50 o 
   5   5  12        5.79        3.21      5.82 o 
  -6   6  12        2.35        8.42      6.25 o 
  -5   6  12        0.21        4.79      5.26 o 
  -4   6  12        4.82       -5.67      3.78 o 
  -3   6  12      201.98      178.01     23.59 o 
  -2   6  12        0.07        2.83      4.75 o 
  -1   6  12       35.11       38.99      5.91 o 
   0   6  12       32.00       45.31      9.51 o 
   1   6  12       98.16       90.09      7.71 o 
   2   6  12       55.62       70.53      7.37 o 
   3   6  12        2.01        2.74      6.53 o 
   4   6  12        7.84        3.81      5.96 o 
  -4   7  12        6.18        4.10      8.40 o 
  -3   7  12       28.06       23.93      6.86 o 
  -2   7  12       11.81       23.10      5.20 o 
  -1   7  12        2.69       -1.78      3.82 o 
   0   7  12       27.34       37.83      6.17 o 
   1   7  12      102.17      108.14     11.22 o 
   2   7  12       30.27       26.48      5.76 o 
  -7   0  13        1.93        3.79      4.63 o 
  -5   0  13       42.77       38.70      8.83 o 
  -3   0  13     2322.96     2247.10     63.06 o 
  -1   0  13      362.01      378.55     19.15 o 
   1   0  13       27.94       35.19      5.38 o 
   3   0  13        9.93        7.43      6.58 o 
   5   0  13        7.35        0.29      7.98 o 
  -8   1  13        4.41        4.34      3.78 o 
  -7   1  13       92.47       96.01     10.70 o 
  -6   1  13      139.18      137.23     16.55 o 
  -5   1  13       42.46       56.89      6.34 o 
  -4   1  13       31.32       46.36      6.91 o 
  -3   1  13       19.47       25.14      7.41 o 
  -2   1  13      289.54      304.85     12.91 o 
  -1   1  13       18.28       18.28      4.53 o 
   0   1  13        2.99        4.82      3.25 o 
   1   1  13       76.50       84.10      6.56 o 
   2   1  13       25.44       30.38      5.69 o 
   3   1  13       30.24       28.45      6.00 o 
   4   1  13        7.64        6.29      7.14 o 
   5   1  13        0.00        4.05      8.31 o 
   6   1  13        6.74       -5.12     16.09 o 
  -8   2  13       26.24       26.37      5.85 o 
  -7   2  13       14.65       17.53      4.21 o 
  -6   2  13        0.92        2.24      3.71 o 
  -5   2  13      132.76      120.96     10.00 o 
  -4   2  13      526.99      533.85     18.72 o 
  -3   2  13      314.68      313.29     22.76 o 
  -2   2  13      412.70      393.09     27.09 o 
  -1   2  13        4.89        8.39      4.62 o 
   0   2  13       27.90       39.76      8.63 o 
   1   2  13       27.26       28.36      4.19 o 
   2   2  13        1.56       -3.37      3.15 o 
   3   2  13        5.47        0.37      4.03 o 
   4   2  13        8.60       -0.02      5.20 o 
   5   2  13        4.13        6.80      9.51 o 
   6   2  13        2.91        2.72      4.81 o 
  -8   3  13        2.48        0.60      5.33 o 
  -7   3  13       44.97       44.70      6.68 o 
  -6   3  13        0.28        1.87      4.30 o 
  -5   3  13        0.16        2.03      3.55 o 
  -4   3  13       23.41       23.70      5.69 o 
  -3   3  13       28.72       35.47      7.82 o 
  -2   3  13        0.20        0.34      3.74 o 
  -1   3  13       96.57       86.55      8.14 o 
   0   3  13        5.74        5.14      4.23 o 
   1   3  13        5.58        7.27      3.34 o 
   2   3  13       29.93       30.61      6.22 o 
   3   3  13        1.92        5.02      4.41 o 
   4   3  13        2.89        1.04      4.88 o 
   5   3  13       10.49       12.07      5.63 o 
  -7   4  13        0.63       -1.58      4.02 o 
  -6   4  13        0.01       -2.93      3.46 o 
  -5   4  13       15.75       14.76      4.62 o 
  -4   4  13        2.49       12.00      5.21 o 
  -3   4  13      118.09       95.34      9.45 o 
  -2   4  13        0.43        1.92      3.81 o 
  -1   4  13        0.01       -2.25      3.95 o 
   0   4  13       30.87       28.95      4.12 o 
   1   4  13        4.43       -1.01      2.95 o 
   2   4  13        3.18       -3.15      3.73 o 
   3   4  13       24.22       15.97      5.53 o 
   4   4  13        5.24        1.03      4.93 o 
   5   4  13        4.25        2.45      5.87 o 
  -6   5  13        0.66       -4.30      4.42 o 
  -5   5  13       15.49        3.47      5.14 o 
  -4   5  13        0.08        0.88      4.42 o 
  -3   5  13        5.86        1.49      4.90 o 
  -2   5  13       68.51       64.43      8.62 o 
  -1   5  13      256.43      231.58     10.93 o 
   0   5  13       35.10       41.77      7.66 o 
   1   5  13       23.15       19.70      5.38 o 
   2   5  13       35.00       36.81      7.17 o 
   3   5  13        0.83       -0.96      4.06 o 
   4   5  13        1.17       -2.01      4.35 o 
  -5   6  13       67.52      101.13     12.93 o 
  -4   6  13       35.87       32.61      7.35 o 
  -3   6  13       13.85       15.21     10.92 o 
  -2   6  13        0.92       -1.05      6.14 o 
  -1   6  13       15.98       19.68      5.92 o 
   0   6  13      116.72      129.16     11.37 o 
   1   6  13       43.75       48.89      9.59 o 
   2   6  13        0.12        4.23      4.04 o 
   3   6  13        5.29        4.91      5.44 o 
  -4   7  13        4.03       -1.62     11.86 o 
  -3   7  13        7.39        1.98      7.98 o 
  -2   7  13        0.28        1.42      4.27 o 
  -1   7  13        2.52        0.88      4.00 o 
   0   7  13        5.35        1.03      5.17 o 
   1   7  13       26.54       20.89      6.96 o 
  -8   0  14        2.32       -2.89      4.45 o 
  -6   0  14        1.12       13.09      6.88 o 
  -4   0  14      507.47      485.55     25.09 o 
  -2   0  14      400.84      349.80     19.41 o 
   0   0  14      329.30      339.76     18.08 o 
   2   0  14        1.59       -0.26      5.30 o 
   4   0  14       23.84       19.61      8.68 o 
  -8   1  14        1.39        1.94      4.03 o 
  -7   1  14       35.15       44.57      7.37 o 
  -6   1  14        5.79       12.72      4.95 o 
  -5   1  14       41.45       40.64      6.85 o 
  -4   1  14        0.08       -1.58      3.75 o 
  -3   1  14       75.15       74.39     12.01 o 
  -2   1  14      893.12      934.02     35.16 o 
  -1   1  14      454.58      466.28     16.10 o 
   0   1  14       35.88       33.04      5.58 o 
   1   1  14        6.96        1.13      3.54 o 
   2   1  14       43.24       36.99      6.31 o 
   3   1  14        4.65        3.99      7.67 o 
   4   1  14       10.62        0.07      6.95 o 
   5   1  14       23.43       21.24      6.50 o 
  -8   2  14        2.18        6.73      4.57 o 
  -7   2  14        0.44        3.07      5.01 o 
  -6   2  14        0.08       -1.05      3.49 o 
  -5   2  14       72.51       76.45      9.11 o 
  -4   2  14      166.20      165.12     11.71 o 
  -3   2  14       66.93       80.36      8.54 o 
  -2   2  14      465.36      495.14     17.62 o 
  -1   2  14       27.36       27.79      5.60 o 
   0   2  14       52.30       58.02     18.95 o 
   1   2  14      239.26      279.68     19.91 o 
   2   2  14       32.33       30.80     14.79 o 
   3   2  14        0.72        3.96      4.30 o 
   4   2  14       32.43       24.13      9.99 o 
   5   2  14        0.90       -5.09      4.18 o 
  -7   3  14       13.79       20.10      5.61 o 
  -6   3  14       32.46       33.14      5.62 o 
  -5   3  14       14.75       11.18      5.50 o 
  -4   3  14       28.47       24.67      8.20 o 
  -3   3  14      405.58      407.31     16.77 o 
  -2   3  14        0.01       -0.41      4.05 o 
  -1   3  14       15.51       22.55      5.34 o 
   0   3  14        0.22        0.84      2.38 o 
   1   3  14       12.29       12.28      3.67 o 
   2   3  14       15.03       23.27      5.66 o 
   3   3  14       62.02       50.41      8.13 o 
   4   3  14       23.28       15.29      7.30 o 
   5   3  14       29.33       31.62      7.91 o 
  -7   4  14        1.13        0.85      4.11 o 
  -6   4  14       16.71       15.40      4.97 o 
  -5   4  14        0.05       -0.75      3.45 o 
  -4   4  14        1.34        5.42      4.91 o 
  -3   4  14      104.26      119.59     10.61 o 
  -2   4  14        2.45        1.75      4.14 o 
  -1   4  14        7.39        7.14      4.90 o 
   0   4  14      208.08      207.37     12.89 o 
   1   4  14       16.44       16.50      4.15 o 
   2   4  14        8.06        5.16      6.38 o 
   3   4  14       46.70       48.51      9.80 o 
   4   4  14        0.47       -2.18      4.79 o 
  -6   5  14       15.01       16.96      6.61 o 
  -5   5  14        1.39        0.74      5.03 o 
  -4   5  14        0.73        4.36      4.55 o 
  -3   5  14       20.98       29.98      6.79 o 
  -2   5  14        0.29        3.45      4.86 o 
  -1   5  14       72.20       69.41      7.24 o 
   0   5  14       20.29       17.69      5.98 o 
   1   5  14       21.12       25.00      5.04 o 
   2   5  14        4.03       10.20      5.49 o 
   3   5  14        0.94        0.01      4.87 o 
  -5   6  14        0.38        2.44      5.20 o 
  -4   6  14        0.28       -5.72      4.72 o 
  -3   6  14       64.73       61.73      9.38 o 
  -2   6  14        4.16        7.95      5.69 o 
  -1   6  14      122.65      100.88     10.67 o 
   0   6  14        1.03        1.33      4.97 o 
   1   6  14       26.04       28.31      7.74 o 
   2   6  14        4.97        2.44      6.91 o 
  -1   7  14        0.03       -0.89      4.35 o 
  -7   0  15       16.01       13.02      8.24 o 
  -5   0  15      259.59      273.50     19.84 o 
  -3   0  15       18.51       33.91      8.35 o 
  -1   0  15      371.20      329.48     18.85 o 
   1   0  15      323.81      352.46     21.65 o 
   3   0  15        2.02        2.39      6.40 o 
  -7   1  15        0.15        3.20      4.80 o 
  -6   1  15        4.82        5.66      4.15 o 
  -5   1  15       30.88       28.61      6.24 o 
  -4   1  15       58.21       57.62      9.65 o 
  -3   1  15        4.30        1.67      3.78 o 
  -2   1  15       11.12        9.24      4.50 o 
  -1   1  15      583.61      644.72     23.82 o 
   0   1  15      302.74      312.97     13.20 o 
   1   1  15       32.57       21.88      5.35 o 
   2   1  15        0.09        1.17      3.74 o 
   3   1  15        0.00       -4.60      5.74 o 
   4   1  15        4.72        7.98      7.80 o 
   5   1  15       15.35       12.80      6.16 o 
  -7   2  15       18.58       21.57      5.68 o 
  -6   2  15       32.35       33.96      7.35 o 
  -5   2  15      157.04      133.74     11.61 o 
  -4   2  15        2.76        0.41      8.07 o 
  -3   2  15       48.31       35.25     16.02 o 
  -2   2  15      226.66      258.73     13.00 o 
  -1   2  15       45.42       37.83      6.75 o 
   0   2  15      236.39      254.23     17.08 o 
   1   2  15        0.02        0.26      5.19 o 
   2   2  15       27.82       37.23      6.85 o 
   3   2  15        5.62        3.86      6.16 o 
   4   2  15       18.04       21.29      6.52 o 
  -7   3  15       17.66       11.74      5.39 o 
  -6   3  15        1.24        9.26      5.38 o 
  -5   3  15        0.46       -2.86      4.25 o 
  -4   3  15       16.87       11.65      9.03 o 
  -3   3  15       21.05       27.61      6.35 o 
  -2   3  15        0.95        0.65      4.37 o 
  -1   3  15       27.58       44.39      7.10 o 
   0   3  15        5.41        6.76      3.68 o 
   1   3  15        7.53        3.95      3.98 o 
   2   3  15       14.43        6.25      4.62 o 
   3   3  15        4.00       -0.02      4.31 o 
   4   3  15        0.04        7.01      5.72 o 
  -6   4  15        2.34        3.39      5.39 o 
  -5   4  15        4.34       -0.58      4.65 o 
  -4   4  15        1.40        4.00      4.88 o 
  -3   4  15       45.38       43.45     10.28 o 
  -2   4  15        8.96        8.37      5.04 o 
  -1   4  15      124.78      120.41     10.28 o 
   0   4  15       10.21        8.17      4.86 o 
   1   4  15       23.34       33.49      8.35 o 
   2   4  15        1.29        6.77      5.15 o 
   3   4  15       20.53       21.06      6.49 o 
  -5   5  15        0.61        1.49      5.25 o 
  -4   5  15       14.70       12.34      5.89 o 
  -3   5  15       30.79       26.21      6.75 o 
  -2   5  15        0.11       -1.37      5.01 o 
  -1   5  15       11.60       13.05      4.85 o 
   0   5  15        5.57        4.05      4.94 o 
   1   5  15       40.34       35.67      7.16 o 
   2   5  15        1.04        2.06      4.74 o 
  -3   6  15        0.00       -5.59      4.84 o 
  -2   6  15       17.55       17.51      5.04 o 
  -1   6  15        0.19        3.84      4.25 o 
   0   6  15        5.10       -2.33      7.08 o 
   1   6  15       28.41       41.36     14.47 o 
  -6   0  16        0.77       -1.43      5.63 o 
  -4   0  16       31.43       28.36      8.50 o 
  -2   0  16      311.36      339.23     20.47 o 
   2   0  16      112.20      119.06     14.64 o 
   4   0  16        0.63       -4.27      6.69 o 
  -7   1  16        3.14       -4.35      4.36 o 
  -6   1  16        0.77        3.47      4.33 o 
  -5   1  16       12.70       16.74      5.23 o 
  -4   1  16       16.59        2.11      5.43 o 
  -3   1  16        9.77        5.73      4.78 o 
  -2   1  16        3.34        4.01      4.32 o 
  -1   1  16      202.71      205.56     12.08 o 
   0   1  16      183.21      202.44     16.41 o 
   1   1  16      136.83      119.48     11.74 o 
   2   1  16        9.76        0.66      5.59 o 
   3   1  16        6.34       10.67      8.31 o 
   4   1  16        2.06        1.91      7.39 o 
  -7   2  16        0.06       -3.93      4.55 o 
  -6   2  16        8.97       14.31      7.78 o 
  -5   2  16        2.39        3.06      4.69 o 
  -4   2  16        6.07       20.47      5.90 o 
  -3   2  16       10.66       12.75      5.39 o 
  -2   2  16      126.28      148.80     11.40 o 
  -1   2  16        1.86        7.82      4.81 o 
   0   2  16        8.78       12.06      4.69 o 
   1   2  16      153.53      158.78     17.29 o 
   2   2  16        0.38        3.73      4.37 o 
   3   2  16      102.25       99.07     10.90 o 
   4   2  16        5.00        5.44      5.04 o 
  -6   3  16        1.62        3.10      4.95 o 
  -5   3  16        2.48        8.86      5.25 o 
  -4   3  16       10.63        7.98      4.94 o 
  -3   3  16       37.50       29.84      6.72 o 
  -2   3  16        8.35       15.68      8.96 o 
  -1   3  16       24.93       16.48      5.95 o 
   0   3  16        0.51       -2.27      4.23 o 
   1   3  16        1.56        0.03      4.09 o 
   2   3  16        2.82        0.75      4.49 o 
   3   3  16       15.88       14.17      5.99 o 
  -5   4  16       28.96       22.40     16.75 o 
  -4   4  16       18.01       14.40      6.30 o 
  -3   4  16        0.99        2.30      4.96 o 
  -2   4  16        0.48       -1.14      4.71 o 
  -1   4  16       26.76       34.58     10.65 o 
   0   4  16       13.57       12.72      5.30 o 
   1   4  16       36.86       39.08     11.22 o 
   2   4  16       94.19      106.11     14.37 o 
  -4   5  16        8.21       13.17      6.48 o 
  -3   5  16        2.31        2.47      5.42 o 
  -2   5  16        1.22        2.46      5.15 o 
  -1   5  16       88.23       99.28     11.20 o 
   0   5  16        1.96        5.39      5.39 o 
   1   5  16       15.36        9.34      7.91 o 
  -5   0  17       65.62       92.92     14.60 o 
  -3   0  17      116.16      124.99     14.42 o 
  -1   0  17        0.24       -2.76      4.56 o 
   1   0  17       75.19       75.31     12.43 o 
   3   0  17       43.08       31.63     10.85 o 
  -6   1  17        0.00        5.41      4.55 o 
  -5   1  17       58.20       72.36      9.42 o 
  -4   1  17        5.64       -0.26      6.29 o 
  -3   1  17       40.43       41.93     21.17 o 
  -2   1  17        7.92        1.95      3.14 o 
  -1   1  17        0.48        1.61      3.78 o 
   1   1  17       97.31      105.02      9.75 o 
   2   1  17      161.08      183.36     18.99 o 
   3   1  17       44.99       51.06     12.84 o 
  -6   2  17        3.19        1.24      5.20 o 
  -5   2  17       24.74       33.20      7.57 o 
  -4   2  17        6.11        4.40      5.28 o 
  -3   2  17       51.39       57.83      8.38 o 
  -2   2  17        5.44       11.22      5.09 o 
  -1   2  17        8.64       -3.79      4.32 o 
   0   2  17       31.44       50.32     11.88 o 
   1   2  17       21.92       31.08      6.81 o 
   2   2  17       20.69       13.36      5.53 o 
   3   2  17       17.19       13.76      6.04 o 
  -5   3  17        0.51        2.41      7.45 o 
  -4   3  17       10.88       19.44      7.25 o 
  -3   3  17      117.89      116.83     33.26 o 
  -2   3  17       28.04       16.01      5.95 o 
  -1   3  17        0.93        3.71      6.51 o 
   0   3  17        1.63        0.04      6.44 o 
   1   3  17        5.67        9.64      5.11 o 
   2   3  17       15.11       22.30     10.12 o 
  -4   4  17       34.23       45.14      8.66 o 
  -3   4  17        0.50       -3.07      4.90 o 
  -2   4  17       17.24        6.79     10.52 o 
  -1   4  17       25.11       34.04     11.90 o 
   0   4  17        7.31       10.60      5.37 o 
   1   4  17       73.28       52.97     12.88 o 
  -2   5  17       15.85       15.44      9.16 o 
  -1   5  17        0.49        5.59      5.06 o 
  -4   0  18        6.44       -3.68      4.97 o 
  -2   0  18        1.18        0.74      4.89 o 
   0   0  18      138.79      121.46     14.68 o 
   2   0  18      290.34      246.95     21.09 o 
  -5   1  18        9.27        3.78      4.46 o 
  -4   1  18        0.50        2.73      4.00 o 
  -3   1  18        0.15       -1.98      3.33 o 
  -2   1  18       37.99       43.28      8.07 o 
  -1   1  18        0.05        2.91      4.60 o 
   0   1  18       18.48        6.11      6.55 o 
   1   1  18      106.51      111.22     15.53 o 
   2   1  18        6.65        7.76      7.72 o 
  -5   2  18       22.13       17.08      6.14 o 
  -4   2  18        7.91       15.32      5.77 o 
  -3   2  18        6.68        3.40      5.06 o 
  -2   2  18        2.77       -0.78      4.54 o 
  -1   2  18        0.69       -0.51      6.25 o 
   0   2  18       34.88       35.13     10.23 o 
   1   2  18       11.27       11.82      5.47 o 
  -4   3  18        0.02       -0.75      5.22 o 
  -3   3  18       28.56       36.54     10.85 o 
  -2   3  18        0.90       -3.78      4.89 o 
  -1   3  18       32.41       29.65      9.20 o 
   0   3  18        5.83        4.08      7.25 o 
   1   3  18        9.60        3.24      7.94 o 
  -2   4  18        0.25        2.48      5.63 o 
  -1   4  18       13.35       13.56     15.72 o 
  -3   0  19        0.96        6.18      6.25 o 
  -4   1  19       10.14       14.28      5.49 o 
  -3   1  19       82.11       85.60      9.52 o 
  -2   1  19        4.18        1.15      4.00 o 
   0   1  19        3.87        8.20      6.73 o 
  -3   2  19        7.31        2.62      5.73 o 
  -2   2  19        0.60        9.37      5.85 o 
                                                 
